# Supplementary material for: Molecular architecture of language‐related cortical areas revealed by integrative proteomic and connectome analyses
Source: Clin Transl Med. 2025 Aug 27;15(9):e70449. doi: 10.1002/ctm2.70449 (PMC12390769; doi:10.1002/ctm2.70449)
Supplement: Supplementary file 2 — Supporting information [file CTM2-15-e70449-s002.xlsx]

## Sheet: Table S1
TableS1 Donor information for proteomics
Donor collection date	FDBB#	Proteomics brain regions	Gender	Age	Race	PMI (postmortem interval)	Cause of death	History of disease
2018-12-09	FDBB31	BA3/1/2_L&R, BA4_L&R, BA6_L&R, BA9_L&R, BA21_L&R, BA22_L&R, BA37_L&R, BA39_L&R, BA40_L&R, BA41_L&R, BA42_L&R, BA44_L&R, BA45_L&R	male	87	Asian	15hr	gastric cardia adenocarcinoma with multiple intra-abdominal lymph node metastasis and intra-abdominal infection	secondary anemia, prostate cancer
2019-01-18	FDBB39	BA3/1/2_L&R, BA4_L&R, BA6_L&R, BA9_L&R, BA21_L&R, BA22_L&R, BA37_L&R, BA39_L&R, BA40_L&R, BA41_L&R, BA42_L&R, BA44_L&R, BA45_L&R	male	91	Asian	6hr	death from an unknown cause
2019-03-02	FDBB41	BA3/1/2_L&R, BA4_L&R, BA6_L&R, BA9_L&R, BA21_L&R, BA22_L&R, BA37_L&R, BA39_L&R, BA40_L&R, BA41_L&R, BA42_L&R, BA44_L&R, BA45_L&R	male	63	Asian	18.5hr	acute leukemia
2019-03-04	FDBB42	BA3/1/2_L&R, BA4_L&R, BA6_L&R, BA9_L&R, BA21_L&R, BA22_L&R, BA37_L&R, BA39_L&R, BA40_L&R, BA41_L&R, BA42_L&R, BA44_L&R, BA45_L&R	male	80	Asian	12hr	heart disease
2019-03-05	FDBB43	BA3/1/2_L&R, BA4_L&R, BA6_L&R, BA9_L&R, BA21_L&R, BA22_L&R, BA37_L&R, BA39_L&R, BA40_L&R, BA41_L&R, BA42_L&R, BA44_L&R, BA45_L&R	female	85	Asian	17hr	liver cirrhosis
2019-03-07	FDBB44	BA3/1/2_L&R, BA4_L&R, BA6_L&R, BA9_L&R, BA21_L&R, BA22_L&R, BA37_L&R, BA39_L&R, BA41_L&R, BA42_L&R, BA44_L&R, BA45_L&R	male	89	Asian	12.5hr	death from an unknown cause	high blood pressure, chronic bronchitis, cerebral infarction, hospitalized for sudden left limb weakness with vague language
2019-03-20	FDBB45	BA3/1/2_L&R, BA4_L&R, BA6_L&R, BA9_L&R, BA21_L&R, BA22_L&R, BA37_L&R, BA39_L&R, BA40_L&R, BA41_L&R, BA42_L&R, BA44_L&R, BA45_L&R	female	75	Asian	10hr	rectal cancer
2019-03-28	FDBB49	BA3/1/2_L&R, BA4_L&R, BA6_L&R, BA9_L&R, BA21_L&R, BA22_L, BA37_L&R, BA39_L&R, BA40_L&R, BA41_L&R, BA42_L&R, BA44_L&R, BA45_L&R	male	87	Asian	10.5hr	acute change of chronic myelomonocytic leukemia
2018-12-06	FDBB30	BA3/1/2_L&R, BA4_L&R, BA6_L&R, BA9_L&R, BA21_L&R, BA22_L&R, BA37_L&R, BA39_L&R, BA40_L&R, BA41_L&R, BA42_L&R, BA44_L&R, BA45_L&R	male	18	Asian	14.5hr	Intracerebral hemorrhage
2019-03-23	FDBB46	BA3/1/2_L, BA4_L, BA6_L, BA21_L, BA22_L, BA37_L, BA39_L, BA40_L, BA41_L, BA42_L, BA44_L, BA45_L	female	92	Asian	8.5hr	lung infection	cerebral infarction, high blood pressure

## Sheet: Table S2
TableS2 52 patients that were with glioma in Wernicke's area with 30 healthy controls
Wernicke group											healthy control group
ID	gender	age	WHO grade	TIV(cm)	tumor_volume(cm3)	AQ	Spontaneous_speech	Comprehension	Repetition	Naming	ID	gender	age	TIV(cm)	AQ	Spontaneous_speech	Comprehension	Repetition	Naming
HS_p076.nii	Female	36	2	1275.66	203.204	97.42	20	221	96	95	ZD_control004	Female	47	1332.21
HS_p108.nii	Male	48	2	1404.17	46.916	95.4	18	230	100	97	ZD_control005	Female	57	1275.67
HS_p116.nii	Female	29	2	1304.37	14.83	100	20	230	100	100	ZD_control007	Female	50	1187.7
HS_p502_flair-mask.nii	Male	38	3	1612.86	120.1	92.0783	19	224	92	81	ZD_control011	Male	51	1528.81
ZD_p0019_FLAIR-2mm_tumor.nii	Female	58	4	1348.78	119.502						ZD_control014	Male	55	1294.18
ZD_p0025_FLAIR_tumor.nii	Female	50	4	1517.21	213.944						ZD_control015	Male	42	1558.13
ZD_p0140_FLAIR_tumor.nii	Female	47	2	1263.23	20.809						ZD_control025	Female	47	1121.8
ZD_p0217_FLAIR_tumor.nii	Female	41	3	1371.59	121.473						ZD_control027	Male	49	1505.54
ZD_p0229_reg_FLAIR_TUMOR.nii.nii	Male	69	4	1601.29	150.508						ZD_control029	Female	48	1256.01
ZD_p0279_FLAIR_tumor.nii	Male	41	4	1589.41	163.581						ZD_control031	Female	50	1185.29
ZD_p0324_FLAIR_2MM_tumor.nii	Female	31	2	1620	131.492						ZD_control034	Female	50	1538.47
ZD_p0351_reg_FLAIR_TUMOR.nii	Female	49	4	1287.31	344.394						ZD_control037	Female	55	1238.81
ZD_p0507_FLAIR_tumor.nii	Female	30	2	1307.67	20.929						ZD_control038	Male	36	1559.23
ZD_p0535_FLAIR_2MM_tumor.nii	Female	51	2	1284.31	71.048						ZD_control042	Female	56	1303.96
ZD_p0537_FLAIR_tumor.nii	Male	49	4	1530.34	176.195						ZD_control056	Male	47	1602.12
ZD_p0712_FLAIR_tumor.nii	Female	48	4	1440.99	158.452						ZD_control057	Male	37	1603.73
ZD_p0918_FLAIR_TUMOR.nii	Female	53	4	1369	255.568						HS_control001	Female	49	1360.47	99.48	20	224	100	100
ZD_p1061_FLAIR_TUMOR.nii	Female	65	4	1324.73	169.494						HS_control005	Female	55	1055.34	99.48	20	224	100	100
ZD_p1079_FLAIR_TUMOR.nii	Male	57	3	1404.97	164.951						HS_control006	Female	38	1307.64	99.2	20	230	100	96
ZD_p1155_FLAIR_2MM_tumer.nii	Female	53	4	1455.85	141.387						HS_control007	Male	50	1309.59	99.65	20	226	100	100
ZD_p1336_FLAIR_2MM_TUMOR.nii	Female	46	2	1261.72	89.056						HS_control019	Male	51	1434.79	99.65	20	226	100	100
ZD_p1343_FLAIR_2MM_TUMOR.nii	Female	62	2	1418.17	198.065						HS_control021	Female	40	1278.12	99.2	20	230	100	96
ZD_p1562_FLAIR_tumor.nii	Male	55	4	1305.71	280.466						HS_control032	Female	47	1402.97	97.27	20	217	100	92
ZD_p1843_FLAIR_2MM_tumor.nii	Male	42	4	1443.71	145.287						HS_control035	Male	56	1446.4	98.45	20	226	100	94
ZD_p1855_flair_2mm_tumor.nii	Male	43	4	1421.56	68.214						HS_control037	Female	36	1225.58	98.85	20	226	100	96
ZD_p1901_FLAIR_tumor.nii	Male	57	4	1370.35	176.762						HS_control038	Male	55	1502.37	90.51	17	206	99	94
ZD_p1955_FLAIR_2MM_tumor.nii	Male	59	3	1798.68	240.371						HS_control039	Male	50	1409.35	95.53	19	220	100	92
ZD_p2016_FLAIR_tumor.nii	Male	58	4	1638.23	216.772						HS_control041	Female	48	1236.49	99.48	20	224	100	100
ZD_p2184_flair_tumor.nii	Male	49	4	1561.8	248.377						HS_control045	Male	56	1485.95	98	19	230	100	100
ZD_p2206_FLAIR_tumor.nii	Female	66	4	1428.94	206.913						HS_control048	Male	41	1491.36	100	20	230	100	100
ZD_p2290_FLAIR_2MM_tumor.nii	Female	29	3	1208.94	159.517
ZD_p2357_FLAIR_tumor.nii	Male	49	4	1536.41	170.381
ZD_p2358_FLAIR_tumor.nii	Female	60	4	1365.36	183.774
ZD_p2379_FLAIR_tumor.nii	Male	37	4	1692.83	248.198
ZD_p2394_flair_tumour.nii	Male	56	4	1404.51	216.487
ZD_p2523_FLAIR_2MM_tumor.nii	Male	59	4	1409.38	139.386
ZD_p3049_1685241_FLAIR_2MM_tumor.nii	Female	51	4	1293.31	166.126
HS_ph062-flair-mask.nii	Female	33	2	1277.73	195.158	92.913	20	206	92	83
HS_ph246-t1c-mask.nii	Male	42	4	1667.75	15.811	90.6696	18	217	81	98
HS_ph412-flair-mask.nii	Female	60	4	1615.76	128.301	71.3391	15	158	84	74
HS_ph423-t1c-mask.nii	Male	23	4	1450.23	48.682	100	20	230	100	100
ZD_pY11.nii	Female	42	1	1269	61.546	94.4	18	230	100	92
ZD_pY26.nii	Male	69	4	1614.48	45.501	74.24	17	150	64	72
ZD_pY37.nii	Female	51	2	1275.94	61.54	95.7	19	222	99	93
ZD_pZ73.nii	Male	54	3	1466.96	171.891
ZD_pZ96.nii	Male	40	4	1555.92	61.54	58	6	230	60	60
ZD_pZ110.nii	Female	69	4	1263.51	20.322
ZD_pZ160.nii	Female	73	3	1433.4	90.627
ZD_pZ370.nii	Female	38	2	1498.52	10.936
ZD_pZ390.nii	Male	32	4	1536.64	150.405
ZD_pZ462.nii	Male	33	3	1385.13	186.456
HS_T2_P0621_Pre.nii	Female	39	2	1567	73.562	99.6	20	230	98	100

## Sheet: Table S3
Table S3 protein signatures of the left 13 BAs by proteomics
	BA3/1/2	p_val	avg_logFC	BA21	p_val	avg_logFC	BA22	p_val	avg_logFC	BA37	p_val	avg_logFC	BA39	p_val	avg_logFC	BA4	p_val	avg_logFC	BA40	p_val	avg_logFC	BA41	p_val	avg_logFC	BA42	p_val	avg_logFC	BA44	p_val	avg_logFC	BA45	p_val	avg_logFC	BA6	p_val	avg_logFC	BA9	p_val	avg_logFC
1	ACAN	0.0128436	0.398562	ACTR3B	0.00607897	0.159515	ADGRL3	0.0125288	0.208883	ABI1	0.0039215	0.227109	ACSL3	0.00676367	0.172114	AARS1	0.00713137	0.137869	ARL8B	0.0066595	0.354692	ABHD11	0.00450582	0.222727	ABCA2	0.00461434	2.04996	ACTN2	0.00438322	0.280676	APBB1	0.00732186	0.349069	ACADVL	0.00607897	0.186317	ATL1	0.00949311	0.152034
2	ALDH6A1	0.0102481	0.136132	AGK	0.0249955	0.190113	AGAP2	0.0039215	0.259649	ABI2	0.000708089	0.352669	AMPH	0.00312804	0.138007	ACAA2	0.0397327	0.113186	BCL2L13	0.0226734	0.308452	ACSS1	0.00591786	0.278457	ACAA1	0.0039215	0.218021	ANKS1B	0.00624403	0.270122	AQP1	0.0190275	0.440321	ACO2	0.000546455	0.206388	ATP2B1	0.0099907	0.146322
3	ALDH7A1	0.0122212	0.126809	ATP6V0D1	0.0286239	0.15991	AMPH	0.0233357	0.109257	ABR	0.000433932	0.247873	CADM2	0.019369	0.176517	ACADVL	0.027367	0.125856	CALB2	0.0243755	0.384126	ALDH1A1	0.00140966	0.321387	ACAN	0.0397327	0.169134	APBB1	0.00132605	0.363464	CDH13	0.0189171	0.467684	ACTN2	0.00255695	0.279282	ATP6V0A1	0.0261581	0.16589
4	ASRGL1	0.0156224	0.139357	BAIAP2	0.0249955	0.138786	AP2A2	0.00576061	0.131374	ACTN1	0.00732186	0.199067	CADM3	0.019369	0.195295	ACAN	0.000220159	0.741549	CFB	0.00589222	1.95433	ANLN	0.00214516	0.607624	ALDH1A1	0.000663964	0.372718	ATCAY	0.0134938	0.197972	CNTNAP2	0.00208276	0.187793	AKR1C2	0.016146	0.133651	CADPS	0.00607897	0.154892
5	CAMK1D	0.0113377	0.198092	BSN	0.00184945	0.186335	AP3D1	0.0116257	0.136082	ACTN2	0.0032185	0.326815	CRYM	0.0364612	0.115048	ACAT1	0.00169051	0.176903	CRYM	0.034645	0.119555	ANP32A	0.000433932	0.408986	ANLN	0.0128436	0.807943	CACNA2D1	0.0014981	0.174565	DNM3	0.00255695	0.114186	ALDH5A1	0.0352947	0.11376	CD99L2	0.00140966	0.317509
6	COPA	0.00624403	0.16417	CADM2	0.0292708	0.15775	ATP6V0A1	0.012529	0.151693	ADD1	0.00381319	0.173487	DLG2	0.0286239	0.148635	ACO2	0.00278889	0.179018	CSPG5	0.00521771	3.44448	ANXA1	0.00140966	0.406619	ANXA1	0.0107807	0.890206	CAMKK2	0.00901775	0.157726	HMOX2	0.0152484	0.263237	ATP5F1A	0.0160046	0.167855	CHL1	0.00360469	0.164266
7	CRK	0.0372568	0.186005	CAMK2D	0.0244312	0.2354	ATP6V0D1	0.00120919	0.206644	ADGRL1	0.00403259	0.307687	DNM1	0.0249955	0.124743	ACYP2	0.00234278	0.328336	EFHD2	0.01863	0.245389	ANXA2	0.000235928	0.40459	ANXA5	0.00303989	0.460717	CDH13	0.000708089	0.477965	IGHV3-74	0.0103344	2.01367	ATPAF1	0.0099907	0.154972	CNTNAP2	0.00834451	0.17863
8	DDX17	0.0212719	0.126442	CAMKV	0.023878	0.201255	ATP8A1	0.0176165	0.246808	ADGRL3	0.00624396	0.359948	FECH	0.0334221	0.161845	AHCY	0.0212719	0.129386	FLOT1	0.0177236	0.208157	ANXA5	0.00463209	0.2224	ANXA6	0.000564588	0.177979	CNTNAP2	0.0480133	0.116227	NDUFA9	0.0099907	0.141127	BCL2L13	0.0172007	0.181982	CPT1A	0.00208276	0.345093
9	DGLUCY	0.0249955	0.199689	CCDC6	0.0189171	0.165726	BSN	0.0244312	0.163361	ANK2	0.00834451	0.117165	IMPA1	0.0225421	0.166194	AHCYL1	0.0212719	0.129386	GAP43	0.0177236	0.362327	ANXA6	0.00713137	0.181377	APOD	0.00091326	0.253124	CRIP2	0.0128436	0.298489	OPLAH	0.00341766	0.532324	CADPS	0.0160046	0.123528	CTNNA2	0.0312874	0.128168
10	DHX30	0.00901775	0.225037	CIT	0.00732186	0.198868	CAMK2D	0.00560713	0.27967	AP2A1	0.0039215	0.25454	KRAS	0.00973907	0.215776	ALDOC	0.000642874	0.222288	SCN2A	0.0315977	0.200735	APEX1	0.0172007	0.269949	BCAS1	0.000731147	0.666207	CTSD	0.00973897	0.127815	PIP4P2	0.00310225	0.898942	CDH13	0.00154421	0.384487	DGKG	0.0125033	0.705823
11	EEF1D	0.00813031	0.149486	CMAS	0.00641311	0.256947	CAMKV	0.00350438	0.240681	AP2A2	0.000235928	0.241039	PRKAR2B	0.0460575	0.112445	ANLN	0.0110561	0.819624	SPP1	0.0205284	0.961711	ASPA	0.0160046	0.287739	BIN1	0.00489369	0.153137	DPP6	0.0423469	0.172645	PLA2G6	0.00839323	0.905532	CORO2B	0.0364612	0.122065	EEA1	0.0233357	0.151443
12	EFEMP1	0.0157251	6.29979	CRMP1	0.00287033	0.137009	CORO1A	0.0148822	0.155152	AP2B1	0.00208276	0.148088	PSAP	0.00350438	0.27358	ANXA6	0.00878813	0.16402	TAB1	0.00481743	1.11012	BCAS1	0.00381314	0.337388	CA1	0.0167936	0.184515	EPHA4	0.014173	0.267387	RAB1B	0.0105114	0.280775	ECHS1	0.00120919	0.204581	ESYT1	0.000184958	0.236163
13	EIF3B	0.00145326	0.378146	CSPG5	0.0156266	0.55081	CRMP1	0.0022751	0.173541	AP3B2	0.00124705	0.190427	RMC1	0.0151594	2.88522	ARFIP1	0.000957794	1.87526	TMEM70	0.00921762	1.29828	CA2	0.00145326	0.345211	CA2	0.0014981	0.398713	LSAMP	0.00263223	0.224794	RNF123	0.022483	4.82271	ERP29	0.00607897	0.204552	GATM	0.0138297	0.172565
14	EIF4A2	0.0163949	0.111496	FEN1	0.0013245	0.982352	CRYM	0.0249955	0.129148	AP3D1	0.0267567	0.140308	SYN3	0.0244312	0.223374	ATP1A3	0.0008306	0.218626	VPS50	0.0111567	0.459222	CARNS1	0.0152434	0.662557	CARNS1	0.00128528	0.607574	MAP2	0.0233357	0.151208	STAT1	0.0131652	0.221446	ETFA	0.000884895	0.159925	GDAP1	0.0292708	0.14496
15	ERMN	0.0341608	0.169519	FLOT2	0.0138297	0.216774	DLG2	0.00531119	0.130208	AP3M2	0.00489369	0.203292				ATP1B1	0.00414653	0.350328				CAT	0.0163949	0.22988	CAT	0.0184745	0.16827	NECTIN1	0.0212719	0.163391	TST	0.00241228	0.203281	FARSA	0.0228041	0.213489	GUCY1A2	0.00303989	0.216559
16	FECH	0.0405884	0.139859	GABBR2	0.0184745	0.206468	DPYSL3	0.0326971	0.111927	APOE	0.00208276	0.2737				ATP1B2	0.00196293	0.546691				CNP	0.00545735	0.322019	CBR1	0.00813031	0.387682	PCMT1	0.000942465	0.156686				FKBP2	0.00949311	0.233989	L1CAM	0.00208276	0.170396
17	GOT1	0.0172007	0.140176	GPRIN1	0.0261581	0.154927	FABP7	0.0189171	0.289041	ARFGEF3	0.00878813	0.228743				ATP5F1A	0.0014981	0.188975				CNTN2	0.00624403	0.238886	CLASP2	0.00925271	0.132759	PLCB1	0.0128436	0.113992				FTH1	0.0319856	0.461731	LETM1	0.000564588	0.193941
18	GPD1L	0.022283	0.157621	IQSEC2	0.000546455	0.214637	GIT1	0.00414653	0.168661	ARPC5L	0.00607897	0.315368				ATP5F1B	0.00545735	0.168479				COTL1	0.00196293	0.286155	CLIC4	4.46097e-05	0.683963	PPP3CB	0.00414653	0.23185				GOLPH3	0.00738252	0.839949	LGALS1	0.00792103	0.209013
19	GRHPR	0.00502944	0.186677	KRAS	0.0267567	0.155422	GPRIN1	0.00856376	0.2148	ASAP1	0.00531119	0.212414				ATP5F1C	0.00560713	0.237826				CRYAB	0.00381314	0.303955	CNDP2	0.0176165	0.242794	PRKRA	0.00476126	0.181808				GRK2	0.0134938	0.192058	LSAMP	0.012529	0.159358
20	H3-2	0.0237797	0.892889	LASP1	0.0138297	0.16651	ICAM5	0.00174204	0.265664	ATP2B4	0.00179501	0.260421				ATP5PB	0.0119201	0.155802				CYFIP1	0.023878	0.307032	CNP	0.00100349	0.620461	SORBS2	0.0099907	0.187527				HAPLN4	0.00856376	0.267788	MECR	0.00403259	0.3937
21	HAPLN1	0.0397327	0.189421	MACROH2A2	0.0270206	1.15444	IQSEC1	0.00545735	0.141106	ATP6V0A1	0.0032185	0.340164				CALR	0.0122212	0.146861				DDX17	0.00091326	0.290843	CNTN2	0.000191545	0.351879	STXBP5	0.018041	0.146755				HSPA12A	0.00360469	0.121186	MPP6	0.00813031	0.222327
22	HAPLN2	0.0244312	0.21182	NGEF	0.018041	0.167408	JPT1	0.00973907	0.288115	ATP6V0D1	0.00516858	0.269182				CKB	0.00694533	0.161181				DDX39B	0.000220159	0.329435	CPPED1	0.0184745	0.327905	SYNGAP1	0.0182565	0.140332				HSPA9	0.0207815	0.110345	NECTIN1	0.0113377	0.170286
23	HNRNPA1	0.0134938	0.196184	NPTX1	0.0110561	0.221333	LY6H	0.0233355	0.276774	ATP8A1	0.000564588	0.400854				CNK3/IPCEF1	0.00586308	0.210692				DDX3X	0.0138297	0.156004	CPQ	0.0320419	2.35876	SYNGR3	0.0319856	0.190742				HSPE1	0.0198302	0.179839	NTM	0.0163949	0.147638
24	HNRNPUL2	0.0372568	0.125757	NRXN3	0.0233357	0.177615	MAPK1	0.0134938	0.215189	AVL9	0.00295402	0.343012				CNTN2	0.00414653	0.222932				DHX9	0.00214516	0.236968	CRYAB	0.00103534	0.719845	SYT7	0.0156224	0.187095				HYOU1	0.00878813	0.179507	OGDH	0.0148822	0.100184
25	HSPA4L	0.00270953	0.129983	PAK1	0.0122212	0.153797	MARCKS	0.00901775	0.134658	BAIAP2	0.00489369	0.223967				CPT1A	0.0131652	0.192199				DYNC1I2	0.00732186	0.270451	CSRP1	0.0380671	0.251635							IARS1	0.0160046	0.196003	PDK3	0.00607897	0.212148
26	HSPA8	0.0148822	0.140467	PALM	0.0279894	0.152116	MRPS26	0.00640693	2.7337	BSN	0.00220927	0.190405				CRK	0.00516858	0.54495				EEF1A1	0.00340662	0.242273	DDX39B	0.00340662	0.212434							IDH3A	0.0148822	0.166098	PI4KA	0.0255711	0.103442
27	HSPG2	0.049017	0.132336	PCDH1	0.0152484	0.24767	NECAB2	0.00360469	0.430238	CALB2	0.00476126	0.699069				CS	0.00607897	0.188049				EEF1D	0.00878813	0.16183	DHX9	0.00489369	0.165189							IDH3G	0.0131652	0.224888	PIP4K2C	0.00676367	0.106334
28	INA	0.00516858	0.231254	PCLO	0.00270953	0.190509	NPTX1	0.0423469	0.181923	CAMK2D	0.000546455	0.611406				CSDE1	0.00220927	0.275356				EIF4A2	0.0349134	0.102434	ELMO1	0.0128436	0.267461							ITPKA	0.0397327	0.222553	PLXNA1	0.018041	0.193223
29	KHSRP	0.00856376	0.151419	PCSK1N	0.0255711	0.156151	NPTXR	0.00949301	0.325797	CAMK4	0.000419749	0.269577				CSRP1	0.0312874	0.175065				ENPP6	0.0470268	0.477492	ENPP6	3.83107e-05	0.869901							LARS1	0.00560713	0.227705	PPP3CB	0.019369	0.191254
30	MAT2B	0.0279894	0.210766	PDXP	0.0176165	0.12675	NRXN3	0.0299302	0.272771	CAMKV	0.00949311	0.213102				CYB5R1	0.0152484	0.17493				EPB41L2	0.00834451	0.217353	EPB41L2	0.0167936	0.387055							MAP2	0.000779409	0.214171	PRKCG	0.00607897	0.248777
31	MPV17	0.0082509	1.33881	PHF24	0.00295402	0.216166	NUAK1	0.0177156	0.653353	CAMSAP3	0.000280108	0.356614				DSTN	0.00174204	0.321608				ERLIN2	0.0110561	0.225251	ERLIN2	0.00949311	0.255279							NAPG	0.00295402	0.159495	PSMC1	0.00658629	0.233069
32	NEFH	0.0279894	0.301349	PRKAR2B	0.0349134	0.144696	NUMBL	0.00370761	0.251625	CASTOR2	0.00168741	5.2659				ECH1	0.00295402	0.315041				ERMN	0.0102481	0.283088	ERMN	0.000220159	0.785328							NCOA7	0.0105114	0.193077	PTK2B	0.00576061	0.156949
33	NEFL	0.0451051	0.193702	ROGDI	0.0160044	0.514018	OPA1	0.0077166	0.115771	CEP170B	9.72895e-05	0.272371				EEF1B2	0.00360469	0.436707				FAM98B	0.000392673	0.382078	FERMT2	0.00658629	0.197596							NDUFA7	0.000942465	0.417452	PYCR3	0.0071259	1.45704
34	OSBP	0.0045061	0.227768	RUVBL2	0.0145238	0.14809	PAFAH1B3	0.00489369	0.172299	CIT	0.00476126	0.413044				EEF2	0.0113377	0.14311				FLNA	0.00973907	0.171312	FLNA	0.00169051	0.441116							NDUFA8	0.00403259	0.197933	RAB3C	0.00516858	0.248957
35	PDIA4	0.0138297	0.150657	SEPTIN5	0.022283	0.153924	PARK7	0.00751691	0.12429	CLTC	0.00263223	0.170451				ENO1	0.0152484	0.11322				FTH1	0.0380671	0.418913	FLNB	0.00159163	0.545008							NDUFB3	0.0207815	0.152624	RABGEF1	0.00529033	2.12863
36	PGLS	0.0138297	0.133961	SH3GL3	0.0423469	0.172969	PDE2A	0.00516858	0.210659	CLUH	0.000830181	1.77722				ENO2	0.0189171	0.143793				FTL	0.00202203	0.807713	FMNL2	0.0014981	0.489352							NDUFC2	0.0207815	0.280632	SAMM50	0.00591786	0.259171
37	PMP2	0.0405884	0.175553	SHANK3	0.00350438	0.199663	PDXP	0.00607897	0.152918	CNRIP1	0.0156224	0.223415				ENPP6	0.00350438	0.691142				FTO	0.00694502	0.397358	GAA	0.00925261	0.212816							NDUFS1	0.00901775	0.104197	SCN2A	0.0267567	0.174576
38	PRDX6	0.00220927	0.195725	SLC30A3	0.0388923	0.283893	PFKL	0.00856376	0.254427	CNTN1	0.0128436	0.142736				FTH1	0.00834451	0.480989				FUS	0.00676367	0.272794	GCLC	0.00340662	0.304929							NDUFS5	0.00340662	0.244712	SEC14L2	0.00901775	0.283769
39	PREPL	0.00676367	0.196345	SLC4A8	0.00159446	1.026	PRKAR2B	0.00331134	0.191375	COPS4	0.0134937	0.205043				GAPDH	0.000804627	0.597558				GAA	0.00426333	0.294319	GLTP	0.000528865	0.77012							NDUFV1	0.00694533	0.150753	SFXN1	0.00925271	0.171445
40	PSMD4	0.0039215	0.362704	SNAPIN	0.0312224	1.22118	PSD3	0.0267567	0.226631	CORO1A	0.000406	0.228997				GOT1	0.0267567	0.121634				GAB1	0.0139234	1.52679	GUK1	0.00370761	0.250409							NEFH	0.0326971	0.168045	SLC12A2	0.0286239	0.151866
41	PSPC1	0.00576061	0.182492	SNCG	0.0217724	0.328899	PSMA2	0.0441527	1.17724	CPNE5	0.000392665	0.326846				GPD1	0.00370761	0.909895				GDI2	0.00901775	0.129315	H1-2	0.0195456	3.73799							NFU1	0.0120697	0.223537	SLC25A4	0.0172007	0.138475
42	RBP1	0.00591786	0.26964	SYN1	0.0105114	0.182605	PSMA4	0.00949311	0.189452	CPNE6	0.00106815	0.289652				GPX4	0.0134938	0.320444				GLTP	0.00295402	0.597198	H1-4	0.0116257	0.375733							NSF	0.00834451	0.131251	STXBP5	0.000191545	0.277257
43	RIDA	0.0099907	0.234558	SYN2	0.0152484	0.273426	PSPC1	0.00949311	0.212148	CRACDL	0.000270695	0.302881				GRHPR	0.049017	0.155067				GSN	0.00925271	0.188946	H4C2	0.00184945	0.386336							NUBP2	0.00996772	2.31074	TBCD	0.00694533	0.143855
44	RPL12	0.00792103	0.17234				PTPRN	0.00813031	0.272423	CRMP1	0.00278885	0.203465				HADHA	0.0105114	0.212383				H1-0	0.00694533	0.270758	HAPLN2	0.00136727	0.600333							OGDH	0.012529	0.109235	TMEM65	0.000212651	0.437052
45	RPS8	0.0299302	0.159298				RAP1GAP2	0.00234278	0.206188	CRYM	3.28622e-05	0.393734				HADHB	0.00360469	0.216323				H1-4	0.00340662	0.245027	HDGF	0.00732186	0.542104							PC	0.00360469	0.175601	TRIM46	0.00032917	0.991643
46	TKT	0.0099907	0.114469				SEPTIN9	0.0160046	0.115905	CSNK2A2	0.000511795	0.851877				HAPLN1	0.000448561	0.379795				H2BC7	0.0145238	0.358294	HDHD2	0.0160046	0.373069							PDIA3	0.00227513	0.123144	VPS26B	0.0148822	0.148629
47	TNC	0.00607897	0.156034				SFXN3	0.00463209	0.16067	CTNNA2	0.00856376	0.195724				HAPLN2	0.00502944	0.620429				H3-3A	0.0261581	0.329592	HP1BP3	0.0122212	0.28859							PHB2	0.00438322	0.199039
48	TPI1	0.00295402	0.150612				SLC6A17	0.0134938	0.342843	CTNNB1	0.019369	0.197814				HAPLN4	0.000708089	0.359613				HAPLN4	0.00813031	0.452779	HSPA1B	0.011056	0.215501							PITHD1	0.0255711	0.113585
49	TRIM28	0.023878	0.202496				SORBS2	0.0255711	0.150537	CYFIP2	0.00370761	0.186934				HSD17B4	0.00856376	0.217179				HBA2	0.0210253	0.273253	HSPA2	0.00438322	0.753149							SHMT2	0.00100347	1.10536
50	TRMT112	0.0201324	1.50836				STX1A	0.0249955	0.219251	DMTN	0.0045061	0.194852				HSPA12A	0.00694533	0.190317				HDGF	0.00925271	0.436377	HSPG2	0.0480133	0.242378							SNCG	0.0152484	0.185711
51	TST	0.0319856	0.101429				SYN1	0.018041	0.155615	DMXL2	0.00331134	0.210719				HSPA4L	0.00159163	0.157276				HIBADH	0.00658629	0.327653	INA	6.7387e-05	0.482274							SOD2	0.00641311	0.241848
52	VCAN	0.00676367	0.225972				SYN2	0.0228041	0.217723	DPP6	0.00214516	0.262073				HSPD1	0.018041	0.106838				HNRNPA2B1	0.0014981	0.22723	IPO7	0.00312804	0.212324							SYNJ1	0.00340662	0.12516
53	VPS4A	0.00949311	0.146399				TLN2	0.00591786	0.117722	DPYSL3	0.00255695	0.210456				HSPE1	0.000205384	0.32979				HNRNPK	0.000100888	0.186079	IQGAP1	0.00792103	0.495167							TFAM	0.0163949	0.144447
54	ZYG11B	0.0102184	2.9544				TMEM30A	0.00502938	0.300498	DPYSL5	0.00287037	0.290292				IDH3A	0.000622407	0.320466				HNRNPL	0.00713137	0.178221	ITGA6	0.00614318	3.33579							TMED9	0.00599016	3.33223
55	ZYX	0.00856376	0.216073				VAT1L	0.00426339	0.275329	DYNC1LI1	0.00531119	0.126035				INA	0.0152484	0.231928				HNRNPM	0.00047921	0.297573	KCNA2	0.0077166	0.258529							TUFM	0.0110561	0.136718
56										EHD3	0.00106815	0.267522				IST1	0.00925271	0.522685				HNRNPU	0.000708089	0.237659	KCNAB2	0.0189171	0.226266							UQCRC1	0.00732186	0.135814
57										EPHA4	0.000884895	0.482818				LDHA	0.000804627	0.191776				HNRNPUL2	0.00184945	0.357038	KIF5B	0.0334221	0.184579
58										EPN1	0.000320915	0.299185				LDHB	0.00103535	0.173245				HP1BP3	0.00208276	0.238896	LAMC1	0.0364612	0.176144
59										ERC2	0.0148822	1.05551				LGI3	0.000708089	0.447672				HSDL2	0.00713137	0.185506	LCP1	0.00159163	0.537353
60										FARSA	0.00463209	0.214339				MAG	0.0380671	0.294443				HSPA2	0.00516858	0.275447	LGI3	3.68734e-05	0.584408
61										FBXO41	0.0152482	0.23759				MAPRE1	0.00110191	0.344538				ILF2	0.00248365	0.23311	LMNA	0.000139428	0.516945
62										FLOT1	6.7387e-05	0.491619				MBP	0.0326971	0.386264				INA	0.000331953	0.414774	LMNB2	0.0451051	0.117444
63										FLOT2	0.000663964	0.387575				MECR	0.0292708	0.215011				IQGAP1	0.0249955	0.448058	MACROH2A1	0.0039215	0.205825
64										GABBR1	0.00713137	0.386113				MPP1	0.0267567	0.239092				KCNAB2	0.00128599	0.283255	MAG	0.000392673	0.651758
65										GDA	0.00792103	0.223351				NAPG	0.00295402	0.170115				KHDRBS1	0.000433932	0.253348	MAP4	0.00502944	0.42225
66										GLOD4	0.00196293	0.185205				NDUFAF7	0.00410247	0.761597				LAMB2	0.00370761	0.256475	MBP	0.000320915	0.904387
67										GNAZ	0.00925271	0.235627				NDUFC2	0.0145238	0.342389				LAMC1	0.0217724	0.34131	MECP2	0.00100349	0.240096
68										GNB1	0.00438322	0.210606				NDUFS5	0.00834451	0.234235				LGI3	0.00106815	0.3901	METTL7A	0.00110191	0.463096
69										GPD1L	0.0228041	0.344469				NDUFS6	0.00381319	0.258425				LMNA	0.014173	0.233418	MOG	0.0039215	0.701009
70										GPRIN1	0.000622407	0.309411				NDUFV1	0.00381319	0.179834				LMNB2	0.0145238	0.152815	MPP1	0.0267567	0.215651
71										ICAM5	0.000120843	0.374102				NEFH	7.52939e-05	0.806411				MACROH2A1	0.000779409	0.253505	MSN	0.00414653	0.358589
72										IQSEC2	0.00303989	0.250214				NEFL	0.000367235	0.490563				MAG	0.0113377	0.441985	MVP	0.0145238	0.317987
73										ITPKA	0.00159163	0.513254				NEFM	0.00164038	0.455214				MBP	0.020301	0.428557	MYO1D	0.0134937	0.859083
74										L1CAM	0.0163949	0.147416				OAT	0.0039215	0.263287				MECP2	0.000685697	0.227257	NAXE	0.019369	0.148148
75										LAMP5	0.0114327	2.78081				OLA1	0.00713137	0.138827				MPP1	0.00624403	0.260336	NDRG1	0.000100888	0.6839
76										LANCL2	0.00403259	0.203091				PADI2	0.0306023	0.231529				MPP2	1.82922e-05	0.368918	NEFH	0.000754926	0.633011
77										LINGO1	0.00476126	0.359792				PBLD	0.0116696	2.27669				MYEF2	0.00658629	0.269968	NEFL	0.000144478	0.560545
78										LRRC57	0.00392145	0.383322				PC	0.00694533	0.177319				MYH14	0.00713137	0.273504	NEFM	0.000495257	0.540009
79										LY6H	0.000198347	0.475476				PEPD	0.00925271	0.202449				MYH9	0.00136727	0.19722	OSBPL1A	0.00263223	0.272126
80										MAPK1	0.0001551	0.279626				PFKM	0.0122211	0.165688				MYLK	0.00113665	0.331688	PADI2	0.00270953	0.549522
81										MAPK3	0.0152484	0.292734				PGD	0.00531119	0.183856				MYO1D	0.0222828	0.341329	PANK4	0.014173	0.236081
82										MBLAC2	0.00463209	0.244671				PGK1	0.0244312	0.181639				NCL	0.00438322	0.204485	PHGDH	0.00813031	0.481285
83										MBOAT7	0.0279894	0.534071				PGM1	0.00120919	0.133675				NDUFS3	0.0113377	0.148957	PIP4K2A	0.00792103	0.304631
84										NADK2	0.00110191	0.199922				PHB2	0.0113377	0.149144				NEFH	0.00360469	0.419294	PLEKHB1	0.00949311	0.726173
85										NCOA7	0.00190541	0.260629				PICALM	0.00110191	0.319282				NEFL	0.00208276	0.376452	PLS3	0.0099907	0.335414
86										NECAP1	0.00813031	0.363808				PLP1	0.00370761	0.626907				NEFM	0.000583281	0.408013	PMP2	9.04533e-05	0.935957
87										NECTIN1	0.0001551	0.353354				PMP2	0.000252752	1.22178				NUMA1	0.00214513	0.339129	PRELP	0.00564937	0.719386
88										NPTX1	0.000564588	0.472197				PRNP	0.0163949	0.270671				PABPC1	0.00813031	0.118069	QKI	0.000261579	0.513567
89										NPTXR	0.00694526	0.854536				PVALB	0.00438316	1.01483				PADI2	0.020301	0.303387	RPN1	0.0113377	0.171429
90										NRCAM	0.000779409	0.225257				QDPR	0.0122212	0.284798				PANK4	0.0292708	0.128824	SEPTIN4	0.00878813	0.366152
91										NRXN2	0.00473985	1.03338				RBP1	0.00227513	0.605718				PCP4	0.00836268	0.862408	SIRT2	0.000120843	0.600245
92										NUMBL	0.00489369	0.284379				RCAN2	0.0121221	0.743684				PIP4K2A	0.0189171	0.326051	SLC44A1	0.000495257	0.694697
93										OCRL	0.0152484	0.465946				RPL30	0.00745509	2.051				PLEKHB1	0.0299302	0.292909	SORBS1	0.00545735	0.297374
94										OPA1	0.00973907	0.213266				RPL7A	0.0107807	0.193648				PLS3	0.0228041	0.191107	TAGLN2	0.000289828	0.525891
95										OPCML	0.022283	0.258857				SCCPDH	0.00856376	0.277223				PMP2	0.00676367	0.563923	TLN1	0.000884895	0.283149
96										OXCT1	0.00438322	0.177135				SEPTIN4	0.0292708	0.313984				PRDX3	0.0156224	0.247368	TNC	0.0372568	0.434249
97										PACS1	0.00834451	0.170798				SIRT2	0.0244312	0.3799				PRKDC	0.0107807	0.255166	TPR	0.0460575	0.284268
98										PAK1	0.000343345	0.282061				SLC12A2	0.0189171	0.261133				PRPF8	0.00350438	0.411721	XRCC5	0.00106813	0.228656
99										PAK3	0.0105114	0.244245				SLC25A4	0.0176165	0.193416				PVALB	0.000564578	1.72802	XRCC6	0.0099907	0.132989
100										PALM	0.0119201	0.171445				SLC25A5	0.0001551	0.37737				PYGM	0.00403259	0.336243
101										PCDH1	0.0011724	0.578451				SOD2	0.00227513	0.229067				QDPR	0.0176165	0.203107
102										PDE2A	3.16199e-05	0.365563				SPG7	0.00615761	2.4151				QKI	0.00813031	0.272631
103										PEA15	0.014173	0.485985				STRAP	0.00370761	0.189467				RPS13	0.00227513	0.358717
104										PGAM1	0.00263223	0.282626				SYT2	0.00732153	0.994734				RTRAF	0.0176165	0.197679
105										PHACTR1	0.0134933	1.09273				TBCA	0.00694533	0.273132				S100A9	0.0176177	1.03683
106										PLXNA1	0.00312804	0.304196				TCP1	0.00199225	0.153641				SEPTIN2	0.0163949	0.23599
107										PPFIA3	0.000511804	0.29385				TF	0.00255695	0.429883				SEPTIN4	0.000685697	0.277577
108										PPT1	0.00502944	0.215895				TPI1	0.0228041	0.222173				SIRT2	0.0334221	0.284003
109										PRKAR2B	5.38694e-05	0.316904				TPP2	0.00489369	0.215808				SNRNP200	0.000419749	0.569171
110										PRKCG	0.000198351	0.52637				TSC2	0.0060789	1.02391				SRSF1	0.000355102	0.273148
111										PRNP	0.012529	0.472902				TUFM	0.00751691	0.136961				SSB	0.00901775	0.246466
112										PSMD1	0.00607897	0.206306				UQCRC1	0.00949311	0.251934				TAGLN2	0.0217724	0.261295
113										PSMD11	0.0145238	0.252025				UQCRC2	0.0113377	0.264522				TKFC	0.0341608	0.126382
114										PSMD14	0.012529	0.20702				VCAN	0.0160046	0.543388				TLN1	0.00214516	0.24374
115										PTPRN	0.00208276	0.407394				YARS1	0.0045061	0.195849				TPM1	0.00856191	1.14285
116										RAB18	0.00516858	0.344054										TPP2	0.0198302	0.244806
117										RAB24	0.0087556	3.04631										TPR	0.00159163	0.390036
118										RAB2A	0.00973907	0.264505										TRIM28	0.0156224	0.225853
119										RAB5C	0.00813031	0.212586										TSPAN15	0.0238134	0.939798
120										RAP1GAP2	0.0212719	0.165835										XRCC5	0.000674738	0.221886
121										RFTN1	0.0255585	0.23862										XRCC6	0.0011724	0.20151
122										SCG3	0.00812995	0.471857
123										SCN2A	0.00227513	0.264025
124										SEC11C	0.0113745	0.678206
125										SEPTIN5	0.00624403	0.176033
126										SERPING1	0.0278493	0.864493
127										SGIP1	0.0279894	0.143299
128										SH3GL1	0.0163949	0.280554
129										SH3GL3	0.000270695	0.34769
130										SHANK3	0.000779409	0.242557
131										SLC17A6	0.00531119	0.499493
132										SLC17A7	0.00124705	0.386088
133										SLC30A3	0.000212651	0.589798
134										SNCA	0.00103535	0.342076
135										SORBS2	0.000270695	0.317555
136										STX1A	0.00295402	0.601451
137										STXBP5	0.0414598	0.178335
138										SUPT16H	0.0293902	3.08827
139										SV2B	0.0077166	0.474137
140										SYN2	4.55667e-06	0.52383
141										SYN3	0.0184745	0.162961
142										SYNGAP1	0.000602538	0.252873
143										SYNJ1	0.0148822	0.125347
144										SYNPO	0.000448561	0.264566
145										SYT1	0.00792103	0.217724
146										TLN2	3.98012e-05	0.259712
147										TMEM132A	0.00898246	2.00879
148										TPRG1L	0.000564588	0.383446
149										TRIM46	0.00226103	0.445773
150										TSC2	0.00949301	0.71911
151										USP14	0.0032185	0.241729
152										VAT1L	0.00255695	0.223183
153										VPS26B	0.00110191	0.288886
154										WDR26	0.0128989	2.38589
155										WDR7	0.00531119	0.196904

## Sheet: Table S4
Table S4 enriched GO-BP of protein signatures from the left 13 BAs by proteomics
BA	Term	Count	%	PValue	minus log10P value	Genes	Fold Enrichment	Bonferroni	Benjamini	FDR
BA21	GO:0097091~synaptic vesicle clustering	4	9.30233	1.44357e-06	5.84056	PCLO, BSN, SYN2, SYN1	167.385	0.000549848	0.000549999	0.000537007
	GO:0007268~chemical synaptic transmission	6	13.9535	0.000188151	3.72549	GABBR2, SNCG, NPTX1, BSN, SYN2, SYN1	10.9164	0.0691829	0.0258685	0.0252574
	GO:2000300~regulation of synaptic vesicle exocytosis	4	9.30233	0.000203689	3.69103	SNAPIN, SEPTIN5, CSPG5, SYN1	34.097	0.0746778	0.0258685	0.0252574
	GO:0035418~protein localization to synapse	3	6.97674	0.000584853	3.23295	PCLO, BAIAP2, BSN	81.2311	0.199801	0.0494837	0.0483148
	GO:0050804~modulation of synaptic transmission	4	9.30233	0.000649392	3.18749	SLC4A8, CAMKV, IQSEC2, PRKAR2B	23.0155	0.219249	0.0494837	0.0483148
	GO:0007269~neurotransmitter secretion	3	6.97674	0.00171806		SNAPIN, SYN2, SYN1	47.6182	0.480633	0.106814	0.104291
	GO:0030534~adult behavior	3	6.97674	0.00196246		SEPTIN5, NRXN3, SHANK3	44.5461	0.526892	0.106814	0.104291
	GO:0007420~brain development	5	11.6279	0.0026469		CADM2, ROGDI, MACROH2A2, ATP6V0D1, BAIAP2	8.39981	0.63571	0.126058	0.123081
	GO:0007010~cytoskeleton organization	4	9.30233	0.00364555		PCLO, PALM, CCDC6, CSPG5	12.6112	0.751297	0.154328	0.150683
	GO:0035176~social behavior	3	6.97674	0.00585618		SEPTIN5, NRXN3, SHANK3	25.5728	0.893303	0.201581	0.19682
	GO:0007612~learning	3	6.97674	0.00765639		PRKAR2B, NRXN3, SHANK3	22.273	0.946513	0.224391	0.219091
	GO:0007416~synapse assembly	3	6.97674	0.00967415		PCLO, BSN, SHANK3	19.7276	0.97537	0.263275	0.257056
	GO:0007399~nervous system development	4	9.30233	0.0574635		CSPG5, CRMP1, PCDH1, NGEF	4.43672	1	0.916786	0.89513
BA22	GO:0007268~chemical synaptic transmission	7	12.7273	5.82088e-05	4.23501	DLG2, MAPK1, AMPH, NPTX1, BSN, SYN2, SYN1	10.0925	0.0300418	0.0305014	0.0305014
	GO:0097091~synaptic vesicle clustering	3	5.45455	0.000384255		BSN, SYN2, SYN1	99.4837	0.182405	0.100675	0.100675
	GO:0032012~regulation of ARF protein signal transduction	3	5.45455	0.00130701		IQSEC1, PSD3, GIT1	54.716	0.496073	0.228292	0.228292
	GO:0030073~insulin secretion	3	5.45455	0.0049337		PTPRN, PARK7, STX1A	28.0595	0.925104	0.646314	0.646314
	GO:0007420~brain development	5	9.09091	0.00626798		SLC6A17, ATP6V0D1, PAFAH1B3, GIT1, ADGRL3	6.65645	0.962923	0.656885	0.656885
	GO:0048666~neuron development	3	5.45455	0.0106538		DPYSL3, GIT1, SYN1	18.8676	0.996348	0.792861	0.792861
	GO:0007612~learning	3	5.45455	0.0121048		ATP8A1, PRKAR2B, NRXN3	17.6503	0.998308	0.792861	0.792861
	GO:0007005~mitochondrion organization	3	5.45455	0.0210177		MARCKS, OPA1, PARK7	13.1846	0.999985	1	1
	GO:0007399~nervous system development	5	9.09091	0.0252247		NUMBL, FABP7, CRMP1, LY6H, PAFAH1B3	4.39486	0.999998	1	1
	GO:0007015~actin filament organization	3	5.45455	0.0531969		MARCKS, SORBS2, CORO1A	7.92986	1	1	1
	GO:0043524~negative regulation of neuron apoptotic process	3	5.45455	0.0682381		AGAP2, PARK7, CORO1A	6.88252	1	1	1
	GO:0030036~actin cytoskeleton organization	3	5.45455	0.0853		IQSEC1, AGAP2, CORO1A	6.04597	1	1	1
	GO:0018105~peptidyl-serine phosphorylation	3	5.45455	0.0861041		CAMK2D, CAMKV, MAPK1	6.01275	1	1	1
	GO:0098609~cell-cell adhesion	3	5.45455	0.0934431		DLG2, TLN2, ICAM5	5.72943	1	1	1
BA37	GO:0016192~vesicle-mediated transport	13	8.3871	2.20012e-07	6.65755	RAB2A, SYT1, CPNE6, CLTC, AP3D1, TSC2, AP2A1, AP2B1, AP2A2, AP3B2, AP3M2, NECAP1, STX1A	7.3065	0.000284216	0.000284256	0.000275896
	GO:0006886~intracellular protein transport	12	7.74194	4.16655e-05	4.38022	AP3M2, RAB5C, RAB24, CLTC, RAB18, AP3D1, AP2A1, AP2B1, VPS26B, AP2A2, AP3B2, STX1A	4.79697	0.0524096	0.00834858	0.00810303
	GO:0097091~synaptic vesicle clustering	4	2.58065	6.6593e-05	4.17657	CTNNB1, SYN3, BSN, SYN2	47.8244	0.0824434	0.00873013	0.00847336
	GO:0048490~anterograde synaptic vesicle transport	4	2.58065	0.000219832	3.65791	AP3M2, TRIM46, AP3D1, AP3B2	32.8793	0.247274	0.0170523	0.0165508
	GO:0048488~synaptic vesicle endocytosis	5	3.22581	0.000365602	3.43699	SYNJ1, SYT1, AP2B1, STX1A, SNCA	14.613	0.376524	0.0262421	0.0254703
	GO:0016183~synaptic vesicle coating	3	1.93548	0.000558036	3.25334	AP3M2, AP3D1, AP3B2	78.9102	0.513824	0.0377776	0.0366665
	GO:0045807~positive regulation of endocytosis	4	2.58065	0.000668803	3.1747	FLOT1, AP2B1, APOE, SNCA	22.8725	0.578689	0.039277	0.0381218
	GO:2000300~regulation of synaptic vesicle exocytosis	5	3.22581	0.00073629	3.13295	PRKCG, SV2B, SEPTIN5, TPRG1L, STXBP5	12.1775	0.613892	0.0413603	0.0401438
	GO:0007269~neurotransmitter secretion	6	3.87097	2.35303e-06	5.62837	SYT1, PPT1, NRXN2, SYN3, SYN2, PPFIA3	27.2104	0.0030355	0.00152006	0.00147535
	GO:0007268~chemical synaptic transmission	12	7.74194	3.58421e-06	5.44561	PRKCG, USP14, SYT1, SV2B, CPNE6, NRXN2, MAPK1, CTNNB1, NPTX1, BSN, SYN2, SNCA	6.23796	0.0046201	0.0015436	0.0014982
	GO:0007409~axonogenesis	8	5.16129	5.36794e-06	5.27019	NUMBL, SYNGAP1, TRIM46, FLOT1, NRCAM, CTNNA2, PAK3, BAIAP2	11.6904	0.00691141	0.00173385	0.00168285
	GO:0061003~positive regulation of dendritic spine morphogenesis	4	2.58065	0.000584792	3.233	OPA1, ITPKA, PAK3, BAIAP2	23.9122	0.530352	0.0377776	0.0366665
	GO:0007420~brain development	11	7.09677	4.52322e-05	4.34455	SYNJ1, SYT1, OXCT1, PPT1, RAB18, CNTN1, NRCAM, SLC17A7, ATP6V0D1, BAIAP2, ADGRL3	5.27988	0.0567664	0.00834858	0.00810303
	GO:0072583~clathrin-dependent endocytosis	5	3.22581	4.10016e-05	4.3872	SGIP1, CLTC, AP2A1, AP2B1, AP2A2	25.2917	0.0515965	0.00834858	0.00810303
	GO:0006897~endocytosis	9	5.80645	0.000185879	3.73077	AP3M2, SH3GL3, EHD3, RAB5C, NECAP1, TSC2, AP2A1, ANK2, EPN1	5.69064	0.213512	0.0160104	0.0155395
	GO:0050803~regulation of synapse structure or activity	4	2.58065	6.6593e-05	4.17657	SYNGAP1, PPT1, SLC17A6, SLC17A7	47.8244	0.0824434	0.00873013	0.00847336
	GO:0030036~actin cytoskeleton organization	9	5.80645	7.10092e-05	4.14869	DMTN, IQSEC2, ACTN2, ACTN1, ITPKA, PHACTR1, CORO1A, ARFGEF3, ADD1	6.53952	0.0876641	0.00873013	0.00847336
	GO:0007010~cytoskeleton organization	8	5.16129	0.000122612	3.91147	DMTN, ABI2, PALM, ANK2, CTNNA2, APOE, TLN2, ADD1	7.20641	0.146513	0.0121858	0.0118274
	GO:0051017~actin filament bundle assembly	5	3.22581	0.000152354	3.81715	DMTN, ACTN1, DPYSL3, BAIAP2, ADD1	18.2663	0.178692	0.0140601	0.0136466
	GO:0071277~cellular response to calcium ion	7	4.51613	7.43277e-05	4.12885	CAMK2D, DMTN, CPNE5, SYT1, CPNE6, ITPKA, ADD1	9.89913	0.0915677	0.00873013	0.00847336
	GO:0098609~cell-cell adhesion	9	5.80645	0.000103721	3.98413	CYFIP2, CNTN1, CTNNB1, NRCAM, CTNNA2, TLN2, ICAM5, BAIAP2, NECTIN1	6.19714	0.125422	0.0111673	0.0108388
	GO:0048260~positive regulation of receptor-mediated endocytosis	4	2.58065	0.000668803	3.1747	SYNJ1, SGIP1, PPT1, AP2A1	22.8725	0.578689	0.039277	0.0381218
	GO:0072659~protein localization to plasma membrane	8	5.16129	0.000224373	3.64903	DPP6, EHD3, ACTN2, PACS1, PALM, FLOT1, FLOT2, ANK2	6.53501	0.251678	0.0170523	0.0165508
	GO:0001765~membrane raft assembly	3	1.93548	0.000832904	3.0794	RFTN1, FLOT1, FLOT2	65.7585	0.659235	0.044838	0.0435193
	GO:0050808~synapse organization	5	3.22581	0.00102918		CTNNB1, PAK3, L1CAM, PPFIA3, SNCA	11.1455	0.735624	0.0516929	0.0501725
	GO:0007155~cell adhesion	13	8.3871	0.00104774		EPHA4, ACTN2, ICAM5, L1CAM, CNTN1, FLOT2, CTNNB1, NRCAM, TLN2, CTNNA2, PCDH1, OPCML, NECTIN1	3.08058	0.741896	0.0516929	0.0501725
	GO:0016191~synaptic vesicle uncoating	3	1.93548	0.00116029		SH3GL3, SYNJ1, SH3GL1	56.3644	0.776862	0.0516929	0.0501725
	GO:0060440~trachea formation	3	1.93548	0.00116029		MAPK1, CTNNB1, MAPK3	56.3644	0.776862	0.0516929	0.0501725
	GO:0035654~cargo loading into clathrin-coated vesicle, AP-3-mediated	3	1.93548	0.00116029		AP3M2, AP3D1, AP3B2	56.3644	0.776862	0.0516929	0.0501725
	GO:0007399~nervous system development	11	7.09677	0.00123705		NUMBL, ABI2, DPYSL5, GDA, CPNE6, PPT1, CRMP1, SCN2A, L1CAM, PCDH1, LY6H	3.48599	0.797953	0.0532754	0.0517085
	GO:0007416~synapse assembly	5	3.22581	0.00194483		NRXN2, NRCAM, BSN, SHANK3, ADGRL3	9.39407	0.919151	0.0810556	0.0786716
	GO:0051402~neuron apoptotic process	5	3.22581	0.00250431		SYNGAP1, SCN2A, CORO1A, CIT, SNCA	8.7678	0.960822	0.0974846	0.0946174
	GO:0018105~peptidyl-serine phosphorylation	7	4.51613	0.0026202		PRKCG, CAMK2D, CAMKV, CAMK4, CSNK2A2, MAPK1, MAPK3	5.05835	0.966283	0.0974846	0.0946174
	GO:0007411~axon guidance	7	4.51613	0.00268751		EPHA4, DPYSL5, CNTN1, CRMP1, NRCAM, L1CAM, NECTIN1	5.03071	0.969098	0.0974846	0.0946174
	GO:0030833~regulation of actin filament polymerization	4	2.58065	0.00271629		CYFIP2, ARPC5L, PAK3, CORO1A	14.2181	0.970229	0.0974846	0.0946174
	GO:0017157~regulation of exocytosis	4	2.58065	0.00271629		SYT1, SEPTIN5, STXBP5, STX1A	14.2181	0.970229	0.0974846	0.0946174
	GO:0006898~receptor-mediated endocytosis	5	3.22581	0.00288829		CLTC, PPT1, AP2A1, APOE, AP2A2	8.43058	0.976176	0.100856	0.0978895
	GO:0016081~synaptic vesicle docking	3	1.93548	0.00297916		TPRG1L, STX1A, PPFIA3	35.8683	0.978823	0.101292	0.0983123
	GO:0050804~modulation of synaptic transmission	5	3.22581	0.00316552		ABR, CAMKV, IQSEC2, PRKAR2B, MAPK3	8.21981	0.983367	0.104868	0.101784
	GO:0032956~regulation of actin cytoskeleton organization	5	3.22581	0.00346039		PAK1, DMTN, PAK3, BAIAP2, CORO1A	8.01933	0.98865	0.11177	0.108483
	GO:0098884~postsynaptic neurotransmitter receptor internalization	3	1.93548	0.00355733		AP2A1, AP2B1, AP2A2	32.8793	0.989991	0.112099	0.108802
	GO:0006836~neurotransmitter transport	4	2.58065	0.00417434		SYNJ1, SV2B, SLC17A7, STX1A	12.2341	0.995504	0.122839	0.119226
	GO:0046907~intracellular transport	4	2.58065	0.00417434		AP3M2, AP3D1, APOE, AP3B2	12.2341	0.995504	0.122839	0.119226
	GO:1900272~negative regulation of long-term synaptic potentiation	3	1.93548	0.00418337		PRNP, EPHA4, APOE	30.3501	0.995556	0.122839	0.119226
	GO:0036465~synaptic vesicle recycling	3	1.93548	0.00485651		AP3M2, AP3D1, AP3B2	28.1822	0.998145	0.139436	0.135335
	GO:0016082~synaptic vesicle priming	3	1.93548	0.00557604		SYNJ1, ERC2, SNCA	26.3034	0.999271	0.153282	0.148773
	GO:0051963~regulation of synapse assembly	3	1.93548	0.00557604		CTNNB1, ICAM5, NECTIN1	26.3034	0.999271	0.153282	0.148773
	GO:0010763~positive regulation of fibroblast migration	3	1.93548	0.00715131		PAK1, DMTN, PAK3	23.2089	0.999906	0.182394	0.177029
	GO:0048489~synaptic vesicle transport	3	1.93548	0.00715131		SYNJ1, CTNNB1, SNCA	23.2089	0.999906	0.182394	0.177029
	GO:0099509~regulation of presynaptic cytosolic calcium ion concentration	3	1.93548	0.00715131		CALB2, SV2B, ERC2	23.2089	0.999906	0.182394	0.177029
	GO:0043524~negative regulation of neuron apoptotic process	6	3.87097	0.00719976		PRKCG, SYNGAP1, PPT1, APOE, CORO1A, SNCA	4.96291	0.999912	0.182394	0.177029
	GO:0007193~adenylate cyclase-inhibiting G-protein coupled receptor signaling pathway	4	2.58065	0.00830951		GNAZ, GABBR1, PDE2A, PALM	9.56487	0.999979	0.202564	0.196606
	GO:0048167~regulation of synaptic plasticity	4	2.58065	0.00830951		SYNGAP1, ITPKA, BAIAP2, ERC2	9.56487	0.999979	0.202564	0.196606
	GO:0048268~clathrin coat assembly	3	1.93548	0.00890345		SGIP1, CLTC, AP2B1	20.7658	0.99999	0.20915	0.202999
	GO:0061136~regulation of proteasomal protein catabolic process	3	1.93548	0.00890345		USP14, PSMD14, APOE	20.7658	0.99999	0.20915	0.202999
	GO:0050770~regulation of axonogenesis	3	1.93548	0.00984409		EPHA4, PAK1, PAK3	19.7276	0.999997	0.227117	0.220437
	GO:0061001~regulation of dendritic spine morphogenesis	3	1.93548	0.0108268		EPHA4, ABI2, SHANK3	18.7881	0.999999	0.241177	0.234084
	GO:0098962~regulation of postsynaptic neurotransmitter receptor activity	3	1.93548	0.0108268		NRXN2, NPTX1, NPTXR	18.7881	0.999999	0.241177	0.234084
	GO:0007612~learning	4	2.58065	0.0115298		SYNJ1, ATP8A1, PRKAR2B, SHANK3	8.48497	1	0.252484	0.245058
	GO:0035584~calcium-mediated signaling using intracellular calcium source	3	1.93548	0.012916		PRNP, DMTN, ADGRL1	17.1544	1	0.273566	0.26552
	GO:0007035~vacuolar acidification	3	1.93548	0.012916		DMXL2, ATP6V0D1, ATP6V0A1	17.1544	1	0.273566	0.26552
	GO:1903861~positive regulation of dendrite extension	3	1.93548	0.0140211		CPNE5, SYT1, CPNE6	16.4396	1	0.29146	0.282888
	GO:0060291~long-term synaptic potentiation	4	2.58065	0.0142121		PRKCG, MAPK1, SHANK3, SNCA	7.85176	1	0.29146	0.282888
	GO:0000165~MAPK cascade	5	3.22581	0.0161913		PEA15, CTNNB1, PAK3, SHANK3, MAPK3	5.13738	1	0.322422	0.312939
	GO:0018107~peptidyl-threonine phosphorylation	4	2.58065	0.0165915		CAMK2D, CSNK2A2, MAPK1, CIT	7.40941	1	0.322422	0.312939
	GO:0016310~phosphorylation	5	3.22581	0.0170435		PRKCG, NADK2, PAK1, ITPKA, MAPK3	5.05835	1	0.322422	0.312939
	GO:0031175~neuron projection development	5	3.22581	0.0170435		CAMSAP3, GPRIN1, CNTN1, APOE, L1CAM	5.05835	1	0.322422	0.312939
	GO:0016477~cell migration	7	4.51613	0.0170853		PAK1, ABI2, ARPC5L, CTNNA2, AVL9, L1CAM, CORO1A	3.39712	1	0.322422	0.312939
	GO:0010977~negative regulation of neuron projection development	4	2.58065	0.0172191		EPHA4, DPYSL3, CRMP1, APOE	7.3065	1	0.322422	0.312939
	GO:0034332~adherens junction organization	3	1.93548	0.0175704		EPHA4, NUMBL, CTNNB1	14.613	1	0.3243	0.314762
	GO:0048009~insulin-like growth factor receptor signaling pathway	3	1.93548	0.0201253		TSC2, MAPK1, MAPK3	13.6052	1	0.366224	0.355453
	GO:0035556~intracellular signal transduction	9	5.80645	0.0218601		PRKCG, ABR, PAK1, PRKAR2B, CAMK4, MAPK1, PAK3, CIT, MAPK3	2.61292	1	0.378081	0.366961
	GO:0043161~proteasome-mediated ubiquitin-dependent protein catabolic process	6	3.87097	0.0225182		USP14, PSMD11, WDR26, PSMD14, PSMD1, CTNNB1	3.72218	1	0.378081	0.366961
	GO:0030534~adult behavior	3	1.93548	0.0228253		SEPTIN5, NRXN2, SHANK3	12.7275	1	0.378081	0.366961
	GO:0008089~anterograde axonal transport	3	1.93548	0.0228253		AP3M2, AP3D1, AP3B2	12.7275	1	0.378081	0.366961
	GO:0017156~calcium ion regulated exocytosis	3	1.93548	0.0242282		SYT1, SYN2, STX1A	12.3297	1	0.391285	0.379777
	GO:2000463~positive regulation of excitatory postsynaptic potential	3	1.93548	0.0242282		BAIAP2, SHANK3, STX1A	12.3297	1	0.391285	0.379777
	GO:0043330~response to exogenous dsRNA	3	1.93548	0.0271367		RFTN1, MAPK1, MAPK3	11.6044	1	0.422416	0.409992
	GO:0051973~positive regulation of telomerase activity	3	1.93548	0.0271367		MAPK1, CTNNB1, MAPK3	11.6044	1	0.422416	0.409992
	GO:0032212~positive regulation of telomere maintenance via telomerase	3	1.93548	0.0271367		MAPK1, CTNNB1, MAPK3	11.6044	1	0.422416	0.409992
	GO:0008360~regulation of cell shape	5	3.22581	0.0294712		DMTN, PALM, PLXNA1, BAIAP2, CORO1A	4.27003	1	0.438535	0.425637
	GO:0043087~regulation of GTPase activity	4	2.58065	0.0316481		EPHA4, SYNGAP1, PLXNA1, OCRL	5.78097	1	0.455753	0.442348
	GO:0010975~regulation of neuron projection development	3	1.93548	0.0317475		DPYSL3, NRCAM, CTNNA2	10.6635	1	0.455753	0.442348
	GO:0007616~long-term memory	3	1.93548	0.0333483		PRNP, CAMK4, APOE	10.3829	1	0.473473	0.459547
	GO:0043408~regulation of MAPK cascade	3	1.93548	0.0366423		PAK1, SYNGAP1, PAK3	9.86378	1	0.48544	0.471163
	GO:1901216~positive regulation of neuron death	3	1.93548	0.0418063		PRNP, APOE, SNCA	9.17561	1	0.540138	0.524251
	GO:0061098~positive regulation of protein tyrosine kinase activity	3	1.93548	0.047225		PRNP, EPHA4, ABI1	8.5772	1	0.570231	0.553459
	GO:0006661~phosphatidylinositol biosynthetic process	3	1.93548	0.047225		SYNJ1, MBOAT7, OCRL	8.5772	1	0.570231	0.553459
	GO:0016358~dendrite development	3	1.93548	0.0490854		SYNGAP1, PAK3, BAIAP2	8.3947	1	0.585174	0.567963
	GO:0046777~protein autophosphorylation	5	3.22581	0.0493684		PRKCG, EPHA4, CAMK2D, PAK1, CAMK4	3.6131	1	0.585174	0.567963
	GO:0048538~thymus development	3	1.93548	0.0509721		MAPK1, CTNNB1, MAPK3	8.21981	1	0.585799	0.56857
	GO:0048013~ephrin receptor signaling pathway	3	1.93548	0.0567846		EPHA4, PAK1, PAK3	7.73629	1	0.633643	0.615006
	GO:0001764~neuron migration	4	2.58065	0.0613897		TRIM46, CTNNB1, NRCAM, ADGRL3	4.42074	1	0.655499	0.63622
	GO:0035176~social behavior	3	1.93548	0.0628159		SEPTIN5, NRXN2, SHANK3	7.3065	1	0.665231	0.645665
	GO:0016241~regulation of macroautophagy	3	1.93548	0.0648728		VPS26B, ATP6V0D1, ATP6V0A1	7.17365	1	0.681428	0.661386
	GO:0010976~positive regulation of neuron projection development	4	2.58065	0.0729569		DPYSL3, CNTN1, AP2A1, APOE	4.10991	1	0.725702	0.704358
	GO:0060041~retina development in camera-type eye	3	1.93548	0.0754847		OPA1, GNB1, NECTIN1	6.57585	1	0.744475	0.722579
	GO:0043525~positive regulation of neuron apoptotic process	3	1.93548	0.0820982		PRNP, CTNNB1, PAK3	6.26271	1	0.779933	0.756994
	GO:1901215~negative regulation of neuron death	3	1.93548	0.0843413		AP2B1, APOE, SNCA	6.16486	1	0.78963	0.766406
	GO:0034613~cellular protein localization	3	1.93548	0.0843413		SEPTIN5, CTNNB1, ANK2	6.16486	1	0.78963	0.766406
	GO:0007015~actin filament organization	4	2.58065	0.0867885		ACTN1, SORBS2, CTNNA2, CORO1A	3.81209	1	0.799577	0.77606
	GO:0006468~protein phosphorylation	8	5.16129	0.0872604		PRKCG, CAMK2D, PAK1, CAMK4, CSNK2A2, MAPK1, PAK3, MAPK3	2.09172	1	0.799577	0.77606
	GO:0007611~learning or memory	3	1.93548	0.0888827		PRKCG, PRNP, MAPK1	5.97805	1	0.808707	0.784922
	GO:0008286~insulin receptor signaling pathway	3	1.93548	0.0911802		MAPK1, BAIAP2, MAPK3	5.88882	1	0.813998	0.790057
BA39	/	/	/	/		/	/	/	/	/
BA40	/	/	/	/		/	/	/	/	/
BA41	GO:0021762~substantia nigra development	7	5.78512	4.52825e-07	6.34407	MAG, CNP, NDUFS3, PADI2, MBP, INA, SIRT2	23.6924	0.000510204	0.000510334	0.000505353
	GO:0031507~heterochromatin assembly	5	4.13223	3.19663e-05	4.49531	MECP2, LMNA, H1-0, SIRT2, LMNB2	27.077	0.0353854	0.0113178	0.0112073
	GO:0000398~mRNA splicing, via spliceosome	9	7.43802	3.26938e-05	4.48553	HNRNPM, HNRNPK, DDX39B, SRSF1, HNRNPA2B1, HNRNPU, PABPC1, SNRNP200, PRPF8	7.27443	0.036176	0.0113178	0.0112073
	GO:1990830~cellular response to leukemia inhibitory factor	7	5.78512	4.01696e-05	4.3961	EIF4A2, XRCC5, NCL, HNRNPU, PADI2, NEFH, INA	11.0411	0.0442626	0.0113178	0.0112073
	GO:0033693~neurofilament bundle assembly	3	2.47934	0.000110375	3.95713	NEFL, NEFM, NEFH	162.462	0.116973	0.0248786	0.0246358
	GO:0000380~alternative mRNA splicing, via spliceosome	4	3.30579	0.000462182		DDX17, HNRNPM, DHX9, SRSF1	25.9939	0.406073	0.0868132	0.0859658
	GO:0032508~DNA duplex unwinding	5	4.13223	0.000559868		XRCC6, DDX3X, ANXA1, XRCC5, DHX9	13.1018	0.468019	0.0901387	0.0892589
	GO:1903608~protein localization to cytoplasmic stress granule	3	2.47934	0.000760352		SSB, DDX3X, DHX9	69.6267	0.57567	0.107115	0.106069
	GO:0010501~RNA secondary structure unwinding	3	2.47934	0.00129308		DDX3X, DDX39B, DHX9	54.1541	0.767355	0.132482	0.131189
	GO:0060052~neurofilament cytoskeleton organization	3	2.47934	0.00129308		NEFL, NEFH, INA	54.1541	0.767355	0.132482	0.131189
	GO:1900152~negative regulation of nuclear-transcribed mRNA catabolic process, deadenylation-dependent decay	3	2.47934	0.00129308		DHX9, HNRNPU, PABPC1	54.1541	0.767355	0.132482	0.131189
	GO:0070934~CRD-mediated mRNA stabilization	3	2.47934	0.00195982		DHX9, HNRNPU, PABPC1	44.3079	0.890396	0.169901	0.168243
	GO:0048660~regulation of smooth muscle cell proliferation	3	2.47934	0.00195982		XRCC6, XRCC5, PRKDC	44.3079	0.890396	0.169901	0.168243
	GO:0006334~nucleosome assembly	6	4.95868	0.00248285		H1-4, H2BC7, HP1BP3, MACROH2A1, H1-0, H3-3A	6.37107	0.93929	0.191881	0.190008
	GO:0008360~regulation of cell shape	6	4.95868	0.00255387		CYFIP1, ANXA1, TPM1, MYH9, MYH14, ERMN	6.3297	0.943971	0.191881	0.190008
	GO:2001046~positive regulation of integrin-mediated signaling pathway	3	2.47934	0.00275728		LAMB2, FLNA, LAMC1	37.4913	0.955477	0.194216	0.192321
	GO:0022010~central nervous system myelination	3	2.47934	0.00368225		MAG, CNTN2, ASPA	32.4924	0.984354	0.244111	0.241729
	GO:0042542~response to hydrogen peroxide	4	3.30579	0.00415828		PRDX3, CAT, HBA2, CRYAB	12.2613	0.99087	0.248625	0.246198
	GO:2000767~positive regulation of cytoplasmic translation	3	2.47934	0.00419155		DHX9, HNRNPU, PABPC1	30.4617	0.991207	0.248625	0.246198
	GO:0000723~telomere maintenance	4	3.30579	0.00561992		XRCC6, XRCC5, PRKDC, APEX1	11.0144	0.998256	0.316682	0.313591
	GO:0031532~actin cytoskeleton reorganization	4	3.30579	0.00616712		ANXA1, GAB1, MYH9, FLNA	10.6533	0.999062	0.330969	0.327739
	GO:0000381~regulation of alternative mRNA splicing, via spliceosome	4	3.30579	0.00704576		HNRNPL, DDX17, KHDRBS1, HNRNPU	10.1539	0.999654	0.360935	0.357412
	GO:0048024~regulation of mRNA splicing, via spliceosome	3	2.47934	0.00787845		KHDRBS1, HNRNPK, QKI	22.1539	0.999866	0.386044	0.382276
	GO:0030031~cell projection assembly	3	2.47934	0.00859458		CYFIP1, GSN, NEFH	21.1907	0.99994	0.403587	0.399648
	GO:0048025~negative regulation of mRNA splicing, via spliceosome	3	2.47934	0.00933877		HNRNPL, HNRNPK, HNRNPA2B1	20.3078	0.999974	0.420992	0.416883
	GO:0045892~negative regulation of transcription, DNA-templated	10	8.26446	0.0102942		HNRNPL, MECP2, KHDRBS1, XRCC6, HNRNPK, TRIM28, XRCC5, APEX1, CRYAB, SIRT2	2.74894	0.999991	0.446215	0.44186
	GO:0006397~mRNA processing	6	4.95868	0.0115089		HNRNPL, KHDRBS1, SRSF1, HNRNPA2B1, PRPF8, QKI	4.41074	0.999998	0.472921	0.468305
	GO:0042744~hydrogen peroxide catabolic process	3	2.47934	0.0125888		PRDX3, CAT, HBA2	17.4067	0.999999	0.472921	0.468305
	GO:0045727~positive regulation of translation	4	3.30579	0.0147599		HNRNPL, DDX3X, DDX39B, PRKDC	7.73629	1	0.517209	0.512161
	GO:0002218~activation of innate immune response	3	2.47934	0.0153035		XRCC6, XRCC5, PRKDC	15.7221	1	0.517209	0.512161
	GO:0071480~cellular response to gamma radiation	3	2.47934	0.0153035		XRCC6, XRCC5, CRYAB	15.7221	1	0.517209	0.512161
	GO:0043066~negative regulation of apoptotic process	9	7.43802	0.0160187		PRDX3, HNRNPK, DDX3X, ANXA1, PRKDC, ANXA5, CAT, FLNA, CRYAB	2.75879	1	0.517209	0.512161
	GO:0051028~mRNA transport	4	3.30579	0.016704		DHX9, SRSF1, HNRNPA2B1, QKI	7.38464	1	0.517209	0.512161
	GO:0048255~mRNA stabilization	3	2.47934	0.0182453		FUS, HNRNPU, PABPC1	14.3349	1	0.517209	0.512161
	GO:0006303~double-strand break repair via nonhomologous end joining	3	2.47934	0.0192749		XRCC6, XRCC5, PRKDC	13.9253	1	0.517209	0.512161
	GO:0009888~tissue development	3	2.47934	0.0192749		LAMB2, GAA, LAMC1	13.9253	1	0.517209	0.512161
	GO:0031032~actomyosin structure organization	3	2.47934	0.0192749		EPB41L2, MYH9, MYH14	13.9253	1	0.517209	0.512161
	GO:0017157~regulation of exocytosis	3	2.47934	0.0214053		SEPTIN2, LGI3, SEPTIN4	13.1726	1	0.561019	0.555543
	GO:0042307~positive regulation of protein import into nucleus	3	2.47934	0.0283449		TRIM28, TPR, FLNA	11.3346	1	0.641127	0.634869
	GO:0006342~chromatin silencing	3	2.47934	0.0308326		MECP2, MACROH2A1, SIRT2	10.8308	1	0.643487	0.637207
	GO:0007568~aging	5	4.13223	0.0316732		GSN, CNP, APEX1, CAT, MBP	4.1657	1	0.644859	0.638565
	GO:0045087~innate immune response	9	7.43802	0.0320427		XRCC6, DDX3X, ANXA1, TRIM28, XRCC5, PRKDC, DHX9, S100A9, SIRT2	2.41679	1	0.644859	0.638565
	GO:0045944~positive regulation of transcription from RNA polymerase II promoter	14	11.5702	0.0332062		DDX17, XRCC6, DDX3X, ANXA2, PRKDC, DHX9, HNRNPU, SIRT2, MECP2, HNRNPK, APEX1, NCL, HDGF, RTRAF	1.87973	1	0.645282	0.638983
	GO:0070527~platelet aggregation	3	2.47934	0.0334034		MYH9, FLNA, TLN1	10.3699	1	0.645282	0.638983
	GO:0071364~cellular response to epidermal growth factor stimulus	3	2.47934	0.0347192		EEF1A1, NCL, IQGAP1	10.1539	1	0.645282	0.638983
	GO:0051781~positive regulation of cell division	3	2.47934	0.036055		CAT, HDGF, SIRT2	9.94666	1	0.645282	0.638983
	GO:0001837~epithelial to mesenchymal transition	3	2.47934	0.036055		DDX17, TRIM28, FLNA	9.94666	1	0.645282	0.638983
	GO:0042552~myelination	3	2.47934	0.0387851		MBP, QKI, BCAS1	9.5566	1	0.672475	0.665911
	GO:1900087~positive regulation of G1/S transition of mitotic cell cycle	3	2.47934	0.0387851		DDX3X, ANXA1, APEX1	9.5566	1	0.672475	0.665911
	GO:0001649~osteoblast differentiation	4	3.30579	0.0411855		DHX9, CAT, HNRNPU, SNRNP200	5.19879	1	0.695373	0.688586
	GO:0048146~positive regulation of fibroblast proliferation	3	2.47934	0.0489265		ANXA2, PRKDC, DHX9	8.40322	1	0.776622	0.769041
	GO:0006406~mRNA export from nucleus	3	2.47934	0.0489265		DDX39B, TPR, HNRNPA2B1	8.40322	1	0.776622	0.769041
	GO:0045785~positive regulation of cell adhesion	3	2.47934	0.050446		LAMB2, TPM1, LAMC1	8.26079	1	0.782499	0.774861
	GO:0000226~microtubule cytoskeleton organization	4	3.30579	0.0506854		CNP, CNTN2, NEFL, NEFH	4.7783	1	0.782499	0.774861
	GO:0045860~positive regulation of protein kinase activity	3	2.47934	0.0551049		XRCC6, XRCC5, IQGAP1	7.86107	1	0.839233	0.831042
	GO:0034613~cellular protein localization	3	2.47934	0.0582919		SEPTIN2, LMNA, SEPTIN4	7.61541	1	0.875934	0.867384
	GO:0045109~intermediate filament organization	3	2.47934	0.0615415		NEFL, NEFM, INA	7.38464	1	0.900743	0.891952
	GO:0043154~negative regulation of cysteine-type endopeptidase activity involved in apoptotic process	3	2.47934	0.0665287		PRDX3, DDX3X, CRYAB	7.06357	1	0.949086	0.939822
	GO:0001525~angiogenesis	5	4.13223	0.0694677		ANXA2, NCL, GAB1, MYH9, FLNA	3.21072	1	0.973793	0.964289
	GO:0043524~negative regulation of neuron apoptotic process	4	3.30579	0.0736234		MECP2, MAG, NEFL, HDGF	4.0871	1	0.991337	0.981661
	GO:0000122~negative regulation of transcription from RNA polymerase II promoter	11	9.09091	0.0738896		MECP2, H1-4, KHDRBS1, TRIM28, TPR, HNRNPA2B1, HNRNPU, HDGF, MACROH2A1, H1-0, SIRT2	1.83667	1	0.991337	0.981661
	GO:0051092~positive regulation of NF-kappaB transcription factor activity	4	3.30579	0.0758044		PRDX3, DHX9, CAT, S100A9	4.03633	1	0.991337	0.981661
	GO:0098869~cellular oxidant detoxification	3	2.47934	0.0804452		PRDX3, HBA2, S100A9	6.3297	1	1	0.991119
	GO:0043484~regulation of RNA splicing	3	2.47934	0.0822438		HNRNPL, FUS, SRSF1	6.24855	1	1	0.991119
	GO:0051301~cell division	6	4.95868	0.0855955		NUMA1, SEPTIN2, EPB41L2, TPR, HNRNPU, SIRT2	2.5451	1	1	0.991119
	GO:0006310~DNA recombination	3	2.47934	0.0914183		XRCC6, XRCC5, APEX1	5.87213	1	1	0.991119
BA42	GO:0021762~substantia nigra development	6	6.06061	4.13595e-06	5.38342	MAG, CNP, PADI2, MBP, INA, SIRT2	24.6594	0.00415625	0.0041649	0.00414422
	GO:0033693~neurofilament bundle assembly	3	3.0303	7.45012e-05	4.12784	NEFL, NEFM, NEFH	197.276	0.0722801	0.0375113	0.0373251
	GO:0031507~heterochromatin assembly	4	4.0404	0.000450538		MECP2, LMNA, SIRT2, LMNB2	26.3034	0.364787	0.114805	0.114235
	GO:0030866~cortical actin cytoskeleton organization	4	4.0404	0.000497001		FMNL2, EPB41L2, LCP1, TLN1	25.4549	0.393836	0.114805	0.114235
	GO:0000226~microtubule cytoskeleton organization	6	6.06061	0.000614193		CNP, CNTN2, NEFL, MAP4, NEFH, CLASP2	8.70333	0.461346	0.114805	0.114235
	GO:0014012~peripheral nervous system axon regeneration	3	3.0303	0.00068404		TNC, NEFL, APOD	73.9783	0.497954	0.114805	0.114235
	GO:0060052~neurofilament cytoskeleton organization	3	3.0303	0.000876606		NEFL, NEFH, INA	65.7585	0.586513	0.126106	0.12548
	GO:0007155~cell adhesion	10	10.101	0.00188782		ACAN, MAG, MOG, TNC, CNTN2, ITGA6, LAMC1, TLN1, FERMT2, HAPLN2	3.55451	0.850855	0.23763	0.23645
	GO:0032508~DNA duplex unwinding	4	4.0404	0.00373764		XRCC6, ANXA1, XRCC5, DHX9	12.7275	0.976968	0.418201	0.416124
	GO:0042026~protein refolding	3	3.0303	0.00693336		HSPA2, CRYAB, HSPA1B	23.6731	0.999094	0.634801	0.631649
	GO:0006334~nucleosome assembly	5	5.05051	0.00739609		H1-4, HP1BP3, H4C2, MACROH2A1, H1-2	6.44691	0.999433	0.634801	0.631649
	GO:0008360~regulation of cell shape	5	5.05051	0.00756466		FMNL2, ANXA1, MSN, FERMT2, ERMN	6.40505	0.999522	0.634801	0.631649
	GO:0043524~negative regulation of neuron apoptotic process	5	5.05051	0.00844554		MECP2, MAG, GCLC, NEFL, HDGF	6.20363	0.999805	0.654204	0.650956
	GO:0071480~cellular response to gamma radiation	3	3.0303	0.0105392		XRCC6, XRCC5, CRYAB	19.0912	0.999977	0.747949	0.744235
	GO:0006869~lipid transport	4	4.0404	0.0111412		ABCA2, NAXE, APOD, OSBPL1A	8.5772	0.999987	0.747949	0.744235
	GO:0009888~tissue development	3	3.0303	0.0133118		GAA, LAMC1, HSPG2	16.9093	0.999999	0.799454	0.795485
	GO:2001237~negative regulation of extrinsic apoptotic signaling pathway	3	3.0303	0.014804		GCLC, LMNA, ITGA6	15.9953	1	0.799454	0.795485
	GO:1990830~cellular response to leukemia inhibitory factor	4	4.0404	0.015084		XRCC5, PADI2, NEFH, INA	7.66118	1	0.799454	0.795485
	GO:0007568~aging	5	5.05051	0.0168008		GCLC, CNP, CAT, MBP, APOD	5.05835	1	0.845922	0.841722
	GO:0006342~chromatin silencing	3	3.0303	0.0214439		MECP2, MACROH2A1, SIRT2	13.1517	1	0.87318	0.868844
	GO:0070527~platelet aggregation	3	3.0303	0.0232644		CSRP1, FLNA, TLN1	12.5921	1	0.87318	0.868844
	GO:0051781~positive regulation of cell division	3	3.0303	0.0251462		CAT, HDGF, SIRT2	12.0781	1	0.87318	0.868844
	GO:0042552~myelination	3	3.0303	0.027088		MBP, QKI, BCAS1	11.6044	1	0.909252	0.904738
	GO:0009408~response to heat	3	3.0303	0.03011		GCLC, HSPA2, CRYAB	10.9598	1	0.918813	0.914251
	GO:0007052~mitotic spindle organization	3	3.0303	0.0332595		MECP2, MAP4, CLASP2	10.3829	1	0.953894	0.949158
	GO:0071456~cellular response to hypoxia	4	4.0404	0.0353006		LMNA, HP1BP3, NDRG1, SIRT2	5.5182	1	0.953894	0.949158
	GO:0007010~cytoskeleton organization	4	4.0404	0.0371885		FMNL2, BIN1, MSN, LMNB2	5.40481	1	0.953894	0.949158
	GO:0045860~positive regulation of protein kinase activity	3	3.0303	0.0387796		XRCC6, XRCC5, IQGAP1	9.54559	1	0.953894	0.949158
	GO:0007417~central nervous system development	4	4.0404	0.0397851		ACAN, MOG, MBP, HAPLN2	5.26068	1	0.953894	0.949158
	GO:0045109~intermediate filament organization	3	3.0303	0.0434283		NEFL, NEFM, INA	8.96707	1	0.978737	0.973877
	GO:0016477~cell migration	5	5.05051	0.0475975		FMNL2, ELMO1, LCP1, IQGAP1, LAMC1	3.63977	1	0.978737	0.973877
	GO:0007420~brain development	5	5.05051	0.0492018		XRCC6, XRCC5, PHGDH, APOD, HSPG2	3.59992	1	0.978737	0.973877
	GO:0042127~regulation of cell proliferation	4	4.0404	0.0495757		ANXA1, HP1BP3, TNC, NDRG1	4.8116	1	0.978737	0.973877
	GO:0043066~negative regulation of apoptotic process	7	7.07071	0.0505405		GCLC, ANXA1, ANXA5, CAT, FLNA, CRYAB, HSPA1B	2.60553	1	0.978737	0.973877
	GO:0060548~negative regulation of cell death	3	3.0303	0.0585134		HSPG2, FERMT2, HSPA1B	7.58752	1	0.989816	0.984901
	GO:0042493~response to drug	5	5.05051	0.0600502		ABCA2, ANXA1, XRCC5, CAT, APOD	3.36648	1	0.989816	0.984901
	GO:0032436~positive regulation of proteasomal ubiquitin-dependent protein catabolic process	3	3.0303	0.0625311		GCLC, SIRT2, HSPA1B	7.3065	1	0.989816	0.984901
	GO:0030036~actin cytoskeleton organization	4	4.0404	0.0628885		CSRP1, ELMO1, FLNA, FLNB	4.35968	1	0.989816	0.984901
	GO:0021987~cerebral cortex development	3	3.0303	0.0638908		KCNA2, NEFL, FLNA	7.2174	1	0.989816	0.984901
	GO:0008203~cholesterol metabolic process	3	3.0303	0.0652605		CAT, ERLIN2, OSBPL1A	7.13044	1	0.992687	0.987758
	GO:0009636~response to toxic substance	3	3.0303	0.0722541		CNP, NEFL, MBP	6.7253	1	0.998672	0.993713
	GO:0051028~mRNA transport	3	3.0303	0.0722541		DHX9, MVP, QKI	6.7253	1	0.998672	0.993713
	GO:0007409~axonogenesis	3	3.0303	0.075117		CNP, NEFL, NEFH	6.57585	1	0.998672	0.993713
	GO:0006629~lipid metabolic process	4	4.0404	0.0860761		ABCA2, APOD, ENPP6, HSPG2	3.81209	1	1	0.996024
	GO:0006606~protein import into nucleus	3	3.0303	0.0961072		LMNA, TPR, IPO7	5.69064	1	1	0.996024
BA44	GO:0007612~learning	3	12.5	0.00245141		CNTNAP2, PPP3CB, PLCB1	38.9778	0.526971	0.587715	0.587715
	GO:0007155~cell adhesion	5	20.8333	0.00385387		EPHA4, CNTNAP2, ACTN2, LSAMP, NECTIN1	7.25713	0.692014	0.587715	0.587715
	GO:0045893~positive regulation of transcription, DNA-templated	5	20.8333	0.00978984		PPP3CB, ACTN2, APBB1, PLCB1, CAMKK2	5.56313	0.950243	0.789185	0.789185
	GO:0031175~neuron projection development	3	12.5	0.01035		CNTNAP2, ATCAY, MAP2	18.5894	0.95813	0.789185	0.789185
	GO:0007165~signal transduction	5	20.8333	0.0601248		PPP3CB, SYNGAP1, APBB1, PLCB1, CAMKK2	3.17643	1	1	1
	GO:0050790~regulation of catalytic activity	3	12.5	0.0733332		PRKRA, STXBP5, PLCB1	6.41015	1	1	1
BA45	/	/	/	/		/	/	/	/	/
BA6	GO:0042776~mitochondrial ATP synthesis coupled proton transport	8	14.2857	5.44602e-10	9.26392	NDUFA8, ATP5F1A, NDUFA7, NDUFS5, NDUFB3, NDUFC2, NDUFS1, NDUFV1	43.2627	2.3309e-07	1.98552e-07	1.96232e-07
	GO:0009060~aerobic respiration	8	14.2857	9.27811e-10	9.03254	NDUFA8, NDUFA7, NDUFS5, NDUFB3, UQCRC1, NDUFC2, NDUFS1, NDUFV1	40.1725	3.97103e-07	1.98552e-07	1.96232e-07
	GO:0006120~mitochondrial electron transport, NADH to ubiquinone	7	12.5	3.5068e-09	8.45509	NDUFA8, NDUFA7, NDUFS5, NDUFB3, NDUFC2, NDUFS1, NDUFV1	52.3524	1.50091e-06	5.00303e-07	4.94459e-07
	GO:0032981~mitochondrial respiratory chain complex I assembly	5	8.92857	2.8653e-05	4.54283	NDUFA8, NDUFS5, NDUFB3, NDUFC2, NDUFS1	27.8975	0.0121888	0.00306587	0.00303006
	GO:0006099~tricarboxylic acid cycle	4	7.14286	0.000105912	3.97506	IDH3G, OGDH, ACO2, IDH3A	42.6072	0.0443205	0.00813505	0.00804001
	GO:0006102~isocitrate metabolic process	3	5.35714	0.000114043	3.94293	IDH3G, ACO2, IDH3A	175.755	0.0476409	0.00813505	0.00804001
	GO:0006457~protein folding	5	8.92857	0.00135291		HSPA9, PDIA3, ERP29, HYOU1, HSPE1	10.2183	0.439788	0.0827211	0.0817547
	GO:0016226~iron-sulfur cluster assembly	3	5.35714	0.00453954		HSPA9, NFU1, NUBP2	29.2924	0.857348	0.242866	0.240028
	GO:0009306~protein secretion	3	5.35714	0.0110782		GOLPH3, ERP29, SNCG	18.5005	0.991502	0.526831	0.520677
	GO:0006886~intracellular protein transport	5	8.92857	0.0133583		HSPA9, NSF, TMED9, ERP29, NAPG	5.34208	0.996836	0.540423	0.53411
	GO:0030036~actin cytoskeleton organization	3	5.35714	0.0909651		ACTN2, ITPKA, CORO2B	5.82612	1	1	0.990632
BA4	GO:0006096~glycolytic process	9	7.82609	1.57637e-10	9.80234	LDHA, TPI1, PGK1, ALDOC, ENO1, ENO2, GAPDH, PFKM, PGM1	34.6884	1.42188e-07	1.42188e-07	1.38878e-07
	GO:0061621~canonical glycolysis	5	4.34783	1.90755e-06	5.71952	TPI1, PGK1, ENO1, ENO2, PFKM	52.9962	0.00171913	0.000245802	0.000240079
	GO:0006094~gluconeogenesis	8	6.95652	7.29688e-09	8.13686	PC, TPI1, GOT1, GPD1, PGK1, ALDOC, ENO2, PGM1	30.1489	6.58176e-06	2.19393e-06	2.14285e-06
	GO:0006635~fatty acid beta-oxidation	7	6.08696	3.50459e-07	6.45536	HADHB, HADHA, CPT1A, ACAA2, ECH1, HSD17B4, ACAT1	24.7315	0.000316064	6.32228e-05	6.17509e-05
	GO:0021762~substantia nigra development	9	7.82609	3.29194e-10	9.48255	MAG, LDHA, ATP5PB, PLP1, PADI2, MBP, CKB, INA, SIRT2	31.7977	2.96933e-07	1.48466e-07	1.4501e-07
	GO:0042776~mitochondrial ATP synthesis coupled proton transport	8	6.95652	1.01691e-07	6.99272	ATP5F1A, ATP5F1B, ATP5PB, NDUFS6, NDUFS5, NDUFC2, ATP5F1C, NDUFV1	20.8723	9.17212e-05	2.29313e-05	2.23975e-05
	GO:0015986~ATP synthesis coupled proton transport	4	3.47826	0.000513406	3.28954	ATP5F1A, ATP5F1B, ATP5PB, ATP5F1C	25.1241	0.37074	0.033078	0.0323079
	GO:0009060~aerobic respiration	6	5.21739	5.58081e-05	4.2533	NDUFS6, NDUFS5, UQCRC1, NDUFC2, UQCRC2, NDUFV1	14.5361	0.0490942	0.00629236	0.00614587
	GO:1902600~hydrogen ion transmembrane transport	9	7.82609	1.49796e-06	5.8245	ATP5F1A, ATP5F1B, ATP5PB, UQCRC1, ATP1A3, ATP1B1, SLC25A5, ATP5F1C, SLC25A4	11.0601	0.00135025	0.000225193	0.00021995
	GO:0030007~cellular potassium ion homeostasis	4	3.47826	8.40505e-05	4.07546	SLC12A2, ATP1A3, ATP1B2, ATP1B1	45.2234	0.0730139	0.00842373	0.00822761
	GO:0006883~cellular sodium ion homeostasis	4	3.47826	0.000458306	3.33884	SLC12A2, ATP1A3, ATP1B2, ATP1B1	26.0904	0.33866	0.0317994	0.031059
	GO:0033693~neurofilament bundle assembly	3	2.6087	0.000101199	3.99482	NEFL, NEFM, NEFH	169.588	0.0872434	0.00912815	0.00891563
	GO:0042542~response to hydrogen peroxide	5	4.34783	0.000259826	3.58532	LDHA, EEF2, SOD2, CRK, HSPD1	15.9988	0.20895	0.0213057	0.0208097
	GO:0050821~protein stabilization	8	6.95652	0.000312595	3.50502	TCP1, ATP1B2, CALR, ATP1B1, PHB2, GAPDH, NAPG, HSPD1	6.16683	0.24573	0.0234967	0.0229497
	GO:0060052~neurofilament cytoskeleton organization	3	2.6087	0.0011868		NEFL, NEFH, INA	56.5292	0.65738	0.0713664	0.0697049
	GO:0042493~response to drug	8	6.95652	0.00168136		HADHA, LDHA, CPT1A, UQCRC2, CALR, EEF2, SOD2, HSPD1	4.63038	0.78082	0.0947866	0.0925798
	GO:0007417~central nervous system development	6	5.21739	0.0018851		ACAN, VCAN, MBP, HAPLN4, HAPLN1, HAPLN2	6.78351	0.817676	0.100021	0.0976928
	GO:0006090~pyruvate metabolic process	3	2.6087	0.002151		LDHB, LDHA, PC	42.3969	0.856625	0.107789	0.10528
	GO:1990573~potassium ion import across plasma membrane	4	3.47826	0.00230757		SLC12A2, ATP1A3, ATP1B2, ATP1B1	15.0745	0.875547	0.109549	0.106998
	GO:0046902~regulation of mitochondrial membrane permeability	3	2.6087	0.0025324		SPG7, SLC25A5, SLC25A4	39.1356	0.898442	0.112305	0.109691
	GO:0006120~mitochondrial electron transport, NADH to ubiquinone	4	3.47826	0.00261465		NDUFS6, NDUFS5, NDUFC2, NDUFV1	14.433	0.905722	0.112305	0.109691
	GO:0086064~cell communication by electrical coupling involved in cardiac conduction	3	2.6087	0.00294322		ATP1A3, ATP1B2, ATP1B1	36.3402	0.929961	0.115425	0.112738
	GO:1901029~negative regulation of mitochondrial outer membrane permeabilization involved in apoptotic signaling pathway	3	2.6087	0.00294322		ACAA2, SLC25A5, SLC25A4	36.3402	0.929961	0.115425	0.112738
	GO:0036376~sodium ion export from cell	3	2.6087	0.00338309		ATP1A3, ATP1B2, ATP1B1	33.9175	0.952958	0.118207	0.115455
	GO:0022010~central nervous system myelination	3	2.6087	0.00338309		MAG, PLP1, CNTN2	33.9175	0.952958	0.118207	0.115455
	GO:0006457~protein folding	6	5.21739	0.00340729		TCP1, HSPA4L, TBCA, CALR, HSPE1, HSPD1	5.91585	0.953977	0.118207	0.115455
	GO:0019752~carboxylic acid metabolic process	3	2.6087	0.0048736		GRHPR, LDHB, LDHA	28.2646	0.987805	0.156999	0.153344
	GO:0006754~ATP biosynthetic process	3	2.6087	0.0048736		ATP5F1A, ATP5F1B, ATP5F1C	28.2646	0.987805	0.156999	0.153344
	GO:0006119~oxidative phosphorylation	3	2.6087	0.00542626		UQCRC1, UQCRC2, ATP5F1C	26.777	0.992611	0.168775	0.164846
	GO:0007568~aging	6	5.21739	0.00578374		SLC12A2, ATP5F1A, GPX4, MBP, EEF2, SOD2	5.21808	0.994658	0.173898	0.169849
	GO:0006414~translational elongation	3	2.6087	0.0066133		EEF1B2, EEF2, TUFM	24.2268	0.997484	0.186412	0.182072
	GO:0061564~axon development	3	2.6087	0.0066133		PLP1, NEFL, NEFH	24.2268	0.997484	0.186412	0.182072
	GO:0045471~response to ethanol	5	4.34783	0.00835619		EEF1B2, ATP5F1A, CPT1A, EEF2, TUFM	6.23484	0.999484	0.227344	0.222051
	GO:0001501~skeletal system development	5	4.34783	0.0085695		ACAN, VCAN, HAPLN4, HAPLN1, HAPLN2	6.18933	0.999575	0.227344	0.222051
	GO:0046686~response to cadmium ion	3	2.6087	0.0115917		PRNP, GOT1, SOD2	18.1701	0.999973	0.298734	0.291779
	GO:0043524~negative regulation of neuron apoptotic process	5	4.34783	0.0141952		AARS1, MAG, NEFL, SOD2, HSPD1	5.33295	0.999997	0.355669	0.347389
	GO:0006099~tricarboxylic acid cycle	3	2.6087	0.0158878		CS, ACO2, IDH3A	15.4171	0.999999	0.387319	0.378302
	GO:0001889~liver development	4	3.47826	0.0167587		QDPR, ACO2, SOD2, ACAT1	7.37338	1	0.397799	0.388538
	GO:0030855~epithelial cell differentiation	4	3.47826	0.0177394		ACADVL, CPT1A, PGK1, ALDOC	7.2165	1	0.400691	0.391362
	GO:0046034~ATP metabolic process	3	2.6087	0.017769		ATP5F1A, OLA1, ATP1B1	14.5361	1	0.400691	0.391362
	GO:0005975~carbohydrate metabolic process	5	4.34783	0.0184108		CS, LDHB, LDHA, PGM1, IDH3A	4.92988	1	0.405037	0.395607
	GO:0001666~response to hypoxia	5	4.34783	0.0225271		LDHA, AHCY, ATP1B1, SOD2, HSPD1	4.63354	1	0.454477	0.443896
	GO:1990830~cellular response to leukemia inhibitory factor	4	3.47826	0.0225422		PADI2, SLC25A5, NEFH, INA	6.58593	1	0.454477	0.443896
	GO:0009409~response to cold	3	2.6087	0.0261654		ACADVL, SOD2, HSPD1	11.8317	1	0.49164	0.480194
	GO:0055072~iron ion homeostasis	3	2.6087	0.0273084		TF, SOD2, PICALM	11.5628	1	0.49164	0.480194
	GO:0032355~response to estradiol	4	3.47826	0.0279839		GPX4, CALR, EEF2, ENO2	6.0567	1	0.49164	0.480194
	GO:0006091~generation of precursor metabolites and energy	3	2.6087	0.0308553		ATP5F1B, ACO2, SLC25A4	10.8247	1	0.515398	0.503399
	GO:0006629~lipid metabolic process	5	4.34783	0.03333		ATP5F1A, PC, ATP5F1B, ENPP6, CRK	4.09632	1	0.528442	0.516139
	GO:0001649~osteoblast differentiation	4	3.47826	0.0369655		VCAN, ATP5F1B, HSD17B4, HSPE1	5.42681	1	0.555714	0.542776
	GO:0006986~response to unfolded protein	3	2.6087	0.0411338		HSPA4L, HSPE1, HSPD1	9.25024	1	0.588931	0.57522
	GO:0007155~cell adhesion	8	6.95652	0.044321		ACAN, MAG, VCAN, CNTN2, ATP1B1, HAPLN4, HAPLN1, HAPLN2	2.44451	1	0.607816	0.593666
	GO:0014823~response to activity	3	2.6087	0.0452762		UQCRC1, SOD2, HSPD1	8.77178	1	0.607816	0.593666
	GO:0000226~microtubule cytoskeleton organization	4	3.47826	0.0455821		CNTN2, NEFL, GAPDH, NEFH	4.98787	1	0.607816	0.593666
	GO:0045665~negative regulation of neuron differentiation	3	2.6087	0.0510271		MAG, CNTN2, CALR	8.20586	1	0.64566	0.630628
	GO:0071456~cellular response to hypoxia	4	3.47826	0.0515383		ACAA2, PGK1, PHB2, SIRT2	4.74371	1	0.64566	0.630628
	GO:0032981~mitochondrial respiratory chain complex I assembly	3	2.6087	0.0525038		NDUFAF7, NDUFS5, NDUFC2	8.07561	1	0.648746	0.633642
	GO:0009410~response to xenobiotic stimulus	5	4.34783	0.0536937		HADHA, CPT1A, CALR, SOD2, ENO2	3.50388	1	0.654482	0.639245
	GO:0045109~intermediate filament organization	3	2.6087	0.0570244		NEFL, NEFM, INA	7.70853	1	0.668	0.652447
	GO:0006006~glucose metabolic process	3	2.6087	0.0585605		CPT1A, GAPDH, PGM1	7.59348	1	0.6772	0.661433
	GO:0021987~cerebral cortex development	3	2.6087	0.0832001		NEFL, ATP1A3, CRK	6.20443	1	0.852801	0.832946
	GO:0007409~axonogenesis	3	2.6087	0.0974192		NEFL, NEFH, PICALM	5.65292	1	0.915334	0.894024
	GO:0006814~sodium ion transport	3	2.6087	0.0974192		SLC12A2, ATP1B2, ATP1B1	5.65292	1	0.915334	0.894024
BA3/1/2	GO:0060052~neurofilament cytoskeleton organization	3	5.55556	0.000252		NEFL, NEFH, INA	121.591	0.106245	0.112309	0.112309
	GO:0007417~central nervous system development	5	9.25926	0.000706		ACAN, DHX30, VCAN, HAPLN1, HAPLN2	12.1591	0.269587	0.157017	0.157017
	GO:0001501~skeletal system development	4	7.40741	0.00597125		ACAN, VCAN, HAPLN1, HAPLN2	10.6503	0.930413	0.596881	0.596881
	GO:0006457~protein folding	4	7.40741	0.0111153		HSPA8, KHSRP, HSPA4L, PDIA4	8.48311	0.993084	0.706613	0.706613
	GO:1990830~cellular response to leukemia inhibitory factor	3	5.55556	0.0313609		EIF4A2, NEFH, INA	10.6245	0.999999	1	1
	GO:0007155~cell adhesion	5	9.25926	0.0617395		ACAN, VCAN, TNC, HAPLN1, HAPLN2	3.28625	1	1	1
BA9	GO:0007155~cell adhesion	8	17.7778	0.000235747		CNTNAP2, CHL1, NTM, LSAMP, CD99L2, CTNNA2, L1CAM, NECTIN1	6.19275	0.104261	0.110094	0.110094
	GO:0007409~axonogenesis	3	6.66667	0.0178608		ATL1, TRIM46, CTNNA2	14.3207	0.999779	1	1
	GO:0006468~protein phosphorylation	5	11.1111	0.0270756		PRKCG, RABGEF1, PPP3CB, PTK2B, PDK3	4.2706	0.999997	1	1
	GO:0031175~neuron projection development	3	6.66667	0.0353198		CNTNAP2, PTK2B, L1CAM	9.91436	1	1	1
	GO:0016310~phosphorylation	3	6.66667	0.0353198		PRKCG, PI4KA, PIP4K2C	9.91436	1	1	1
	GO:0043524~negative regulation of neuron apoptotic process	3	6.66667	0.0507772		PRKCG, CHL1, PTK2B	8.10608	1	1	1
	GO:0007411~axon guidance	3	6.66667	0.0650743		CHL1, L1CAM, NECTIN1	7.04299	1	1	1
	GO:0098609~cell-cell adhesion	3	6.66667	0.0701096		LGALS1, CTNNA2, NECTIN1	6.74799	1	1	1
For FDR>=0.05, terms were in gray.
gene count >2 were included
the terms shown in Fig.2D were in red

## Sheet: Table S5
Table S5 differentially expressed proteins (DEPs) between BAs within each functional module in the left hemisphere
BA4 vs. BA6							BA4 vs BA3/1/2							BA21 vs BA22							BA39 vs BA40							BA41 vs BA42							BA44 vs BA45
gene	p_val	avg_log2FC	pct.1	pct.2	p_val_adj	cluster	gene	p_val	avg_log2FC	pct.1	pct.2	p_val_adj	cluster	gene	p_val	avg_log2FC	pct.1	pct.2	p_val_adj	cluster	gene	p_val	avg_log2FC	pct.1	pct.2	p_val_adj	cluster	gene	p_val	avg_log2FC	pct.1	pct.2	p_val_adj	cluster	gene	p_val	avg_log2FC	pct.1	pct.2	p_val_adj	cluster
LGI3	0.00458639	0.749474	1	1	1	BA4	OSBP	0.00131494	0.683015	1	1	1	BA312	SLC4A8	0.00193211	10.2924	1	0.8	1	BA21	SNX27	0.00288048	0.461332	1	1	1	BA39	PSMB5	0.00100798	0.604177	1	1	1	BA41	PCMT1	0.00058284	0.370861	1	1	1	BA44
BCAP31	0.00458639	0.514735	1	1	1	BA4	DDX17	0.00131494	0.43766	1	1	1	BA312	C5orf51	0.00246886	26.9907	1	0.6	1	BA21	DLAT	0.00288048	0.393191	1	1	1	BA39	RPS13	0.00170625	0.752095	1	1	1	BA41	FAM126B	0.00458639	0.754817	1	1	1	BA44
CDIP1	0.00579536	9.11325	1	0.8	1	BA4	SNX4	0.00361051	0.813091	1	1	1	BA312	FAM136A	0.0100803	12.4725	1	0.7	1	BA21	GNL1	0.00288048	0.275081	1	1	1	BA39	PCP4	0.00455585	27.1009	1	0.8	1	BA41	IST1	0.00579536	0.621648	1	1	1	BA44
HSD17B4	0.00579536	0.475437	1	1	1	BA4	PTBP1	0.00458639	7.81472	1	1	1	BA312	MTMR12	0.0113297	9.79317	1	0.9	1	BA21	ECH1	0.00374877	0.396877	1	1	1	BA39	MPP2	0.00728456	0.407201	1	1	1	BA41	RPTOR	0.00579536	0.612219	1	1	1	BA44
NEFL	0.00728456	0.688665	1	1	1	BA4	PPP1R1B	0.00458639	0.883556	1	1	1	BA312	TRAPPC10	0.0125778	12.3706	1	0.8	1	BA21	AMPH	0.00484876	0.303412	1	1	1	BA39	VPS4B	0.0125778	11.2784	1	0.9	1	BA41	PPP3CB	0.00728456	0.546	1	1	1	BA44
CNTN2	0.0091085	0.404205	1	1	1	BA4	PSPC1	0.00458639	0.383326	1	1	1	BA312	EFEMP1	0.0155255	13.0226	1	0.6	1	BA21	ACO2	0.00484876	0.283817	1	1	1	BA39	LYRM7	0.0139473	6.3375	1	0.8	1	BA41	PCDH1	0.0113297	0.439751	1	1	1	BA44
AHCY	0.0091085	0.293564	1	1	1	BA4	SRPK2	0.00579536	0.933684	1	1	1	BA312	GSDME	0.0172575	0.373571	1	1	1	BA21	CCT7	0.00484876	0.227435	1	1	1	BA39	CMBL	0.0140193	0.458186	1	1	1	BA41	CKMT1B	0.0113297	0.321979	1	1	1	BA44
PADI2	0.0113297	0.57844	1	1	1	BA4	SORBS2	0.00579536	0.52881	1	1	1	BA312	SCN8A	0.0209404	13.2809	1	0.7	1	BA21	ACAT1	0.00623303	0.41399	1	1	1	BA39	GOT2	0.0140193	0.386201	1	1	1	BA41	SYNGAP1	0.0113297	0.251822	1	1	1	BA44
INA	0.0113297	0.51674	1	1	1	BA4	DHX30	0.00579536	0.47436	1	1	1	BA312	POLR2B	0.0231864	11.8419	0.9	0.7	1	BA21	NTM	0.00623303	0.336592	1	1	1	BA39	ACTN1	0.0140193	0.298726	1	1	1	BA41	SYN2	0.0140193	0.412435	1	1	1	BA44
SLC25A5	0.0113297	0.441915	1	1	1	BA4	HNRNPUL2	0.00579536	0.372572	1	1	1	BA312	RASAL2	0.0232902	8.76555	1	0.9	1	BA21	PRKCA	0.00623303	0.327728	1	1	1	BA39	PIGT	0.0170066	19.2152	0.9	0.5	1	BA41	BRK1	0.0172575	2.29663	1	1	1	BA44
DST	0.0113297	0.34858	1	1	1	BA4	CCZ1	0.00719692	19.7707	0.9	0.6	1	BA312	MRPL13	0.0254149	19.6142	0.9	0.5	1	BA21	MPP2	0.00623303	0.297504	1	1	1	BA39	PLA2G6	0.0171737	7.87143	0.9	0.5	1	BA41	RAB6B	0.0172575	0.3186	1	1	1	BA44
ENDOD1	0.0140193	0.532592	1	1	1	BA4	DDX6	0.00728456	0.43969	1	1	1	BA312	SAR1B	0.0255258	23.7911	0.9	0.7	1	BA21	SLC14A1	0.00702575	19.6409	1	0.889	1	BA39	RPS12	0.0172575	3.34987	1	1	1	BA41	RPL23A	0.0172575	0.247225	1	1	1	BA44
CADM4	0.0140193	0.457885	1	1	1	BA4	TRIM28	0.0091085	0.452232	1	1	1	BA312	ROGDI	0.0257481	1.14838	1	1	1	BA21	PSMB5	0.00796349	0.532582	1	1	1	BA39	RAB11FIP5	0.0172575	0.653192	1	1	1	BA41	COX5A	0.0190648	2.12231	1	1	1	BA44
CAPN2	0.0140193	0.260741	1	1	1	BA4	PTPA	0.0091085	0.159226	1	1	1	BA312	TBC1D15	0.031209	7.34602	1	0.9	1	BA21	TFAM	0.00796349	0.413024	1	1	1	BA39	CRIP1	0.0188848	30.0984	0.8	0.5	1	BA41	RCN2	0.0211339	0.850154	1	1	1	BA44
RUFY2	0.01709	5.52138	0.9	0.6	1	BA4	CETN2	0.0112682	0.798096	0.9	0.6	1	BA312	ARPC2	0.031209	0.314429	1	1	1	BA21	RNPEP	0.00796349	0.290613	1	1	1	BA39	PURB	0.0211339	3.69025	1	1	1	BA41	PGAM5	0.0211339	0.413159	1	1	1	BA44
SEC62	0.0171737	2.64986	1	0.8	1	BA4	ILF2	0.0140193	0.274281	1	1	1	BA312	SQOR	0.0340911	6.90737	0.9	0.5	1	BA21	IDH3A	0.0101123	0.459615	1	1	1	BA39	FTO	0.0257481	3.87158	1	1	1	BA41	VPS13A	0.0211339	0.370337	1	1	1	BA44
TF	0.0172575	0.683766	1	1	1	BA4	SLC25A27	0.0172575	4.51043	1	1	1	BA312	SEC62	0.0340911	5.6852	1	0.9	1	BA21	ARFGAP1	0.0101123	0.442255	1	1	1	BA39	RPS7	0.0257481	0.388936	1	1	1	BA41	STXBP5	0.0211339	0.359287	1	1	1	BA44
LANCL1	0.0172575	0.365469	1	1	1	BA4	SHANK3	0.0172575	0.391983	1	1	1	BA312	LETMD1	0.0342262	3.0026	1	0.9	1	BA21	NIPSNAP3A	0.0101123	0.339606	1	1	1	BA39	BLVRB	0.0257481	0.259951	1	1	1	BA41	DLGAP4	0.0257481	0.827044	1	1	1	BA44
PLP1	0.0211339	1.08391	1	1	1	BA4	CBX5	0.0188848	5.45263	0.9	0.5	1	BA312	MARCHF5	0.0376353	15.7616	0.9	1	1	BA21	NDUFA12	0.0101123	0.306975	1	1	1	BA39	SYT11	0.0281872	15.6028	0.9	0.8	1	BA41	HINT1	0.0257481	0.44793	1	1	1	BA44
ACAN	0.0211339	0.727428	1	1	1	BA4	CA4	0.0211339	1.10096	1	1	1	BA312	COQ5	0.0376353	15.1885	1	0.9	1	BA21	ACSL3	0.0101123	0.297118	1	1	1	BA39	PHYHD1	0.0281872	9.86333	1	0.7	1	BA41	EEA1	0.0257481	0.408004	1	1	1	BA44
PRNP	0.0211339	0.541646	1	1	1	BA4	MAP1S	0.0211339	0.370461	1	1	1	BA312	CADM2	0.0376353	0.283299	1	1	1	BA21	CORO2B	0.0101123	0.276851	1	1	1	BA39	TARS3	0.028306	5.10875	1	0.9	1	BA41	DPP6	0.0257481	0.355708	1	1	1	BA44
MAPRE1	0.0211339	0.469922	1	1	1	BA4	PRUNE2	0.0211339	0.358605	1	1	1	BA312	MYH11	0.044993	7.56575	1	0.8	1	BA21	GSPT1	0.012763	0.668711	1	1	1	BA39	SEL1L	0.0309555	19.9312	1	0.8	1	BA41	CAMKK1	0.0257481	0.349065	1	1	1	BA44
PGM1	0.0211339	0.200452	1	1	1	BA4	NDUFA6	0.0211339	0.353416	1	1	1	BA312	ARPC3	0.0451546	0.262579	1	1	1	BA21	PSMF1	0.012763	0.454724	1	1	1	BA39	EIF4EBP2	0.0310822	20.1479	1	0.8	1	BA41	PLXNA4	0.0257481	0.247277	1	1	1	BA44
CAD	0.0230828	12.4618	1	0.7	1	BA4	GPD1L	0.0211339	0.317614	1	1	1	BA312	SARS2	0.0451546	0.15297	1	1	1	BA21	CARMIL2	0.012763	0.327095	1	1	1	BA39	MT3	0.031209	14.7273	1	1	1	BA41	ATP6V1H	0.0257481	0.130081	1	1	1	BA44
SAE1	0.0257481	12.0925	1	0.9	1	BA4	VPS28	0.0257481	2.36518	1	0.9	1	BA312	SLC27A1	0.04911	5.76328	1	0.7	1	BA21	KHSRP	0.012763	0.298417	1	1	1	BA39	CTBP1	0.031209	0.438613	1	1	1	BA41	BOLA2B	0.028306	10.6663	1	0.8	1	BA44
HAPLN2	0.0257481	1.03502	1	1	1	BA4	LAMTOR1	0.0257481	1.30906	1	1	1	BA312	PHKA1	0.00572203	11.4097	1	0.6	1	BA22	COPA	0.012763	0.291016	1	1	1	BA39	EIF4A2	0.031209	0.270087	1	1	1	BA41	CLTB	0.031209	0.486712	1	1	1	BA44
VCAN	0.0257481	0.96068	1	1	1	BA4	FMN2	0.0257481	0.812292	1	1	1	BA312	ABHD14B	0.0113297	0.541472	1	1	1	BA22	LRRC47	0.012763	0.249444	1	1	1	BA39	PRMT8	0.0340911	11.2564	1	0.9	1	BA41	NFU1	0.031209	0.471236	1	1	1	BA44
NEFH	0.0257481	0.808893	1	1	1	BA4	PSMD7	0.0257481	0.734548	1	1	1	BA312	MT-ND4	0.0140193	0.582885	1	1	1	BA22	IMPA1	0.0142632	0.381398	1	1	1	BA39	PKIA	0.0340911	9.66396	1	0.9	1	BA41	WDFY1	0.031209	0.313877	1	1	1	BA44
PON2	0.0257481	0.573588	1	1	1	BA4	MPP2	0.0257481	0.466167	1	1	1	BA312	DGKA	0.0155255	18.9261	1	1	1	BA22	RPS15A	0.016011	1.53515	1	1	1	BA39	CACNA1E	0.0376353	20.014	1	0.8	1	BA41	OXR1	0.031209	0.293953	1	1	1	BA44
HSD17B12	0.0257481	0.388984	1	1	1	BA4	HEPACAM	0.0257481	0.442402	1	1	1	BA312	PSPC1	0.0172575	0.354733	1	1	1	BA22	DIP2C	0.016011	1.51808	1	1	1	BA39	RGS6	0.0376353	0.749184	1	1	1	BA41	SH3GLB2	0.031209	0.26848	1	1	1	BA44
APIP	0.030829	26.4527	0.8	0.5	1	BA4	GLRX	0.0257481	0.427091	1	1	1	BA312	STRAP	0.0172575	0.226381	1	1	1	BA22	PGAM5	0.016011	0.537926	1	1	1	BA39	SUCLG1	0.0376353	0.724494	1	1	1	BA41	PDE2A	0.031209	0.246521	1	1	1	BA44
CRELD1	0.0310822	19.584	1	0.8	1	BA4	PRDX6	0.0257481	0.352568	1	1	1	BA312	NUAK1	0.0190648	15.5172	1	0.9	1	BA22	PRKAR2A	0.016011	0.382925	1	1	1	BA39	DDX17	0.0376353	0.313264	1	1	1	BA41	ADD2	0.031209	0.184894	1	1	1	BA44
FKBP5	0.031209	12.9116	1	0.9	1	BA4	BRSK1	0.0257481	0.247502	1	1	1	BA312	ALDH4A1	0.0211339	0.258647	1	1	1	BA22	HSP90AB1	0.016011	0.288716	1	1	1	BA39	SRSF1	0.0376353	0.283962	1	1	1	BA41	PANK2	0.0342262	16.8359	1	0.8	1	BA44
KCNA1	0.031209	8.13528	1	0.9	1	BA4	MADD	0.0257481	0.216188	1	1	1	BA312	GSR	0.0257481	0.246834	1	1	1	BA22	CLEC2L	0.0178421	21.9501	1	0.889	1	BA39	SRSF9	0.0411738	2.94753	1	0.8	1	BA41	SCG3	0.0376353	3.33799	1	1	1	BA44
MOG	0.031209	0.959893	1	1	1	BA4	TUBA8	0.0257481	0.180553	1	1	1	BA312	MRPS26	0.0280686	21.343	1	0.8	1	BA22	DGKG	0.0178421	12.3967	1	0.778	1	BA39	ITM2B	0.0448316	1.03551	1	0.6	1	BA41	H2AC6	0.0376353	1.08464	1	1	1	BA44
GAPDH	0.031209	0.843583	1	1	1	BA4	PDF	0.030829	27.4287	0.9	0.6	1	BA312	STUM	0.0281872	20.3921	1	0.7	1	BA22	RMC1	0.0197476	23.7849	0.9	0.667	1	BA39	MACROD2	0.044993	18.7834	1	0.9	1	BA41	SH3GL3	0.0376353	0.469266	1	1	1	BA44
MAG	0.031209	0.728386	1	1	1	BA4	PSIP1	0.031209	0.511237	1	1	1	BA312	RAB5A	0.0310822	12.1653	0.9	0.7	1	BA22	HCCS	0.0197476	22.0836	1	0.667	1	BA39	CCDC177	0.044993	7.55406	1	0.8	1	BA41	SYT7	0.0376353	0.356551	1	1	1	BA44
CSRP1	0.031209	0.394928	1	1	1	BA4	EIF3B	0.031209	0.481631	1	1	1	BA312	ZC2HC1A	0.031209	1.02629	1	1	1	BA22	KCNC2	0.0197476	21.9932	1	0.667	1	BA39	PACS2	0.0451546	6.19347	1	1	1	BA41	ATCAY	0.0376353	0.351522	1	1	1	BA44
TCP1	0.031209	0.19068	1	1	1	BA4	C2CD5	0.031209	0.433301	1	1	1	BA312	PPP1CC	0.0374917	8.81807	1	0.8	1	BA22	METAP2	0.0199645	3.66813	1	1	1	BA39	ABHD11	0.0451546	1.15404	1	1	1	BA41	SYNPO	0.0376353	0.326965	1	1	1	BA44
PBLD	0.0373482	22.2023	0.9	0.8	1	BA4	RPLP0	0.031209	0.389075	1	1	1	BA312	STX16	0.0374917	1.90643	0.9	0.6	1	BA22	PSAP	0.0199645	0.466483	1	1	1	BA39	CYCS	0.0451546	0.718254	1	1	1	BA41	CORO1A	0.0376353	0.313549	1	1	1	BA44
TNC	0.0376353	2.14167	1	1	1	BA4	SRSF1	0.031209	0.35735	1	1	1	BA312	STUB1	0.0376353	0.552747	1	1	1	BA22	SYNCRIP	0.0199645	0.418081	1	1	1	BA39	PRDX3	0.0451546	0.356151	1	1	1	BA41	NME1	0.0376353	0.306602	1	1	1	BA44
PMP2	0.0376353	1.60011	1	1	1	BA4	HNRNPU	0.031209	0.315183	1	1	1	BA312	KIF3A	0.0376353	0.412425	1	1	1	BA22	CPT1A	0.0199645	0.417456	1	1	1	BA39	NACA	0.0451546	0.314287	1	1	1	BA41	STRAP	0.0376353	0.283418	1	1	1	BA44
PLEKHB1	0.0376353	1.12678	1	1	1	BA4	NUDT21	0.031209	0.295165	1	1	1	BA312	PFKL	0.0376353	0.369045	1	1	1	BA22	HSPA1B	0.0199645	0.262734	1	1	1	BA39	HNRNPA2B1	0.0451546	0.265223	1	1	1	BA41	BSN	0.0376353	0.282471	1	1	1	BA44
PIP4K2A	0.0376353	0.720084	1	1	1	BA4	KHSRP	0.031209	0.242027	1	1	1	BA312	HSPA5	0.0376353	0.155171	1	1	1	BA22	PRKAR2B	0.0199645	0.258853	1	1	1	BA39	PLBD2	0.04911	4.00204	0.9	0.6	1	BA41	ACTN2	0.0376353	0.277204	1	1	1	BA44
TPPP3	0.0376353	0.706846	1	1	1	BA4	HNRNPF	0.0340911	8.64539	0.9	0.6	1	BA312	PSMA2	0.0451546	14.1959	1	1	1	BA22	TBC1D10B	0.0247447	0.406021	1	1	1	BA39	UBQLN1	0.00248754	20.3278	1	0.7	1	BA42	NDUFAF7	0.044993	14.5153	0.9	0.7	1	BA44
PSAT1	0.0376353	0.404723	1	1	1	BA4	DDX19A	0.0342262	8.4666	1	1	1	BA312	USP15	0.0451546	1.00613	1	1	1	BA22	DDX5	0.0247447	0.403141	1	1	1	BA39	COPS4	0.00282727	0.368969	1	1	1	BA42	ITPKA	0.0451546	0.635589	1	1	1	BA44
CNTNAP1	0.0376353	0.329692	1	1	1	BA4	RPL39P5	0.0374917	10.5329	1	0.8	1	BA312	HEBP2	0.0451546	0.477989	1	1	1	BA22	RPS18	0.0247447	0.393017	1	1	1	BA39	RETREG2	0.00579536	10.2327	1	0.9	1	BA42	NDUFS6	0.0451546	0.420034	1	1	1	BA44
PEPD	0.0376353	0.304055	1	1	1	BA4	RFTN1	0.0376353	3.94474	1	1	1	BA312	SNX2	0.0451546	0.434055	1	1	1	BA22	PAIP1	0.0247447	0.386896	1	1	1	BA39	BIN1	0.0113297	0.253822	1	1	1	BA42	VPS53	0.0451546	0.312838	1	1	1	BA44
RUVBL2	0.0376353	0.298056	1	1	1	BA4	TCEAL5	0.0376353	0.823758	1	1	1	BA312	PAFAH1B3	0.0451546	0.210709	1	1	1	BA22	IST1	0.0247447	0.368387	1	1	1	BA39	EPN1	0.0113297	0.251198	1	1	1	BA42	MAPT	0.0451546	0.265404	1	1	1	BA44
ALDH9A1	0.0376353	0.28167	1	1	1	BA4	SNRNP200	0.0376353	0.531817	1	1	1	BA312	ME1	0.0451546	0.168148	1	1	1	BA22	CDK5	0.0247447	0.358122	1	1	1	BA39	EFEMP1	0.0125778	18.2096	1	0.9	1	BA42	PRKRA	0.0451546	0.25626	1	1	1	BA44
DYNC1H1	0.0376353	0.157604	1	1	1	BA4	PAIP1	0.0376353	0.482561	1	1	1	BA312	MRPL4	0.04911	17.4312	0.9	0.7	1	BA22	RPS19	0.0247447	0.348742	1	1	1	BA39	SLC27A1	0.0139473	9.39673	0.9	0.8	1	BA42	SHANK2	0.0451546	0.242883	1	1	1	BA44
IGHV3-74	0.0408691	14.4332	1	0.8	1	BA4	DIRAS2	0.0376353	0.325842	1	1	1	BA312								CADM2	0.0247447	0.342773	1	1	1	BA39	HMOX2	0.0140193	0.620923	1	1	1	BA42	DDAH1	0.0451546	0.239924	1	1	1	BA44
JAM3	0.0451546	3.35226	1	1	1	BA4	HNRNPA1	0.0376353	0.314379	1	1	1	BA312								PCLO	0.0247447	0.329468	1	1	1	BA39	NCOA7	0.0140193	0.461645	1	1	1	BA42	HSPH1	0.0451546	0.222697	1	1	1	BA44
GGA1	0.0451546	1.53185	1	0.9	1	BA4	LMNB2	0.0376353	0.313524	1	1	1	BA312								AKR1A1	0.0247447	0.291375	1	1	1	BA39	MAP1B	0.0140193	0.198278	1	1	1	BA42	PAK1	0.0451546	0.219634	1	1	1	BA44
CLDN11	0.0451546	0.780732	1	1	1	BA4	XPO7	0.0376353	0.264821	1	1	1	BA312								CISD1	0.0247447	0.266086	1	1	1	BA39	UBE2Q1	0.01709	19.9292	0.9	0.6	1	BA42	CDC42EP1	0.00131494	20.7891	1	0.8	1	BA45
RBP1	0.0451546	0.730676	1	1	1	BA4	ISOC1	0.0376353	0.223565	1	1	1	BA312								FKBP4	0.0247447	0.25966	1	1	1	BA39	ADRM1	0.0172575	0.845726	1	1	1	BA42	DNM3	0.00220222	0.215151	1	1	1	BA45
TJP2	0.0451546	0.577437	1	1	1	BA4	SCG3	0.0376353	0.167284	1	1	1	BA312								SRSF1	0.0247447	0.247633	1	1	1	BA39	NDRG1	0.0172575	0.793599	1	1	1	BA42	UBA2	0.00361051	1.05543	1	1	1	BA45
LLGL1	0.0451546	0.513882	1	1	1	BA4	COMMD3	0.0408691	15.6598	0.8	0.5	1	BA312								MATR3	0.0247447	0.218294	1	1	1	BA39	SCAMP1	0.0172575	0.758972	1	1	1	BA42	SLC44A1	0.00361051	0.767513	1	1	1	BA45
ATP1B1	0.0451546	0.487888	1	1	1	BA4	SPRYD4	0.0411738	3.02734	1	0.7	1	BA312								ROCK2	0.0247447	0.212669	1	1	1	BA39	VGF	0.0172575	0.630776	1	1	1	BA42	STOM	0.00458639	6.00122	1	0.9	1	BA45
CRYL1	0.0451546	0.269074	1	1	1	BA4	PGBD5	0.0411738	0.43707	1	0.8	1	BA312								GNAQ	0.0247447	0.20301	1	1	1	BA39	ARFGEF3	0.0172575	0.54394	1	1	1	BA42	KTN1	0.00579536	0.552301	1	1	1	BA45
ATP1A3	0.0451546	0.260495	1	1	1	BA4	CIRBP	0.044993	3.67931	1	1	1	BA312								PPP2R1A	0.0247447	0.197709	1	1	1	BA39	ABR	0.0172575	0.171624	1	1	1	BA42	DIP2B	0.00579536	0.360884	1	1	1	BA45
ENO1	0.0451546	0.164322	1	1	1	BA4	CD59	0.0451546	7.88261	1	1	1	BA312								TMEM205	0.0274184	5.03582	1	0.778	1	BA39	IPO5	0.0211339	0.328873	1	1	1	BA42	ARCN1	0.00728456	0.246996	1	1	1	BA45
RTN4IP1	0.04911	4.09575	0.7	1	1	BA4	C16orf70	0.0451546	6.92468	1	1	1	BA312								WDR17	0.0304862	16.0691	1	1	1	BA39	CLASP2	0.0211339	0.217562	1	1	1	BA42	OPLAH	0.00812702	13.3488	1	0.8	1	BA45
PGBD5	0.0492808	0.970284	0.8	1	1	BA4	PRR36	0.0451546	4.59483	1	1	1	BA312								MARK1	0.0304862	7.24228	1	1	1	BA39	ABCA2	0.0257481	16.0654	1	1	1	BA42	CDK14	0.0091085	10.9025	1	0.7	1	BA45
SHANK3	0.000768539	0.559418	1	1	1	BA6	TAGLN2	0.0451546	0.337207	1	1	1	BA312								TSC2	0.0304862	7.22334	1	1	1	BA39	SEMA4D	0.0310822	13.4992	1	0.9	1	BA42	RDX	0.0091085	0.882716	1	1	1	BA45
SORBS2	0.00100798	0.475695	1	1	1	BA6	BLVRA	0.0451546	0.251336	1	1	1	BA312								GSTK1	0.0304862	0.986098	1	1	1	BA39	DOCK9	0.031209	3.95315	1	0.9	1	BA42	SHTN1	0.0091085	0.853412	1	1	1	BA45
CBX5	0.00572203	12.1458	0.9	0.5	1	BA6	HUWE1	0.0451546	0.206543	1	1	1	BA312								SCCPDH	0.0304862	0.509534	1	1	1	BA39	PPP2R5E	0.031209	0.21337	1	1	1	BA42	INA	0.0091085	0.420056	1	1	1	BA45
PPP3CC	0.00575863	0.998252	1	0.6	1	BA6	STRIP1	0.04911	10.9717	0.9	0.7	1	BA312								PGLS	0.0304862	0.326423	1	1	1	BA39	DNAJC7	0.0342262	2.82709	1	0.6	1	BA42	DARS2	0.0113297	4.74498	1	1	1	BA45
MADD	0.00579536	0.486786	1	1	1	BA6	AARSD1	0.0492808	2.1296	1	1	1	BA312								SKP1	0.0304862	0.268194	1	1	1	BA39	DDOST	0.0376353	0.742354	1	1	1	BA42	SEPTIN4	0.0113297	0.429007	1	1	1	BA45
PSMD14	0.00579536	0.288659	1	1	1	BA6	TSC22D1	0.0492808	1.69918	0.7	1	1	BA312								UBE2V2	0.0304862	0.239115	1	1	1	BA39	MAP4	0.0376353	0.56408	1	1	1	BA42	AQP1	0.012445	31.1131	0.8	0.5	1	BA45
NDUFA6	0.00728456	0.351817	1	1	1	BA6	ATP1A3	0.00361051	0.350891	1	1	1	BA4								HARS1	0.0304862	0.237869	1	1	1	BA39	CUL1	0.0376353	0.37358	1	1	1	BA42	HLA-A	0.0139473	9.88952	1	0.8	1	BA45
HUWE1	0.00728456	0.233554	1	1	1	BA6	ARFIP1	0.00510873	26.2818	1	0.8	1	BA4								SEPTIN8	0.0304862	0.230839	1	1	1	BA39	TRNT1	0.044993	6.50975	1	0.9	1	BA42	KALRN	0.0154479	14.2203	1	0.8	1	BA45
USP14	0.0091085	0.398065	1	1	1	BA6	CNK3/IPCEF1	0.0064816	17.5106	1	0.9	1	BA4								MECP2	0.0304862	0.219979	1	1	1	BA39	VAT1	0.0451546	0.573502	1	1	1	BA42	SDHC	0.0172575	13.3645	1	0.6	1	BA45
ANK2	0.0091085	0.182105	1	1	1	BA6	MANF	0.00724067	22.6603	0.9	0.7	1	BA4								ALDH6A1	0.0304862	0.213182	1	1	1	BA39	RAB4B	0.0451546	0.409639	1	1	1	BA42	ACSF3	0.0172575	7.13357	1	1	1	BA45
PDF	0.0100239	27.9941	0.9	0.6	1	BA6	BCAP31	0.00728456	0.506964	1	1	1	BA4								HAPLN4	0.0304862	0.201024	1	1	1	BA39	NAP1L4	0.0451546	0.317953	1	1	1	BA42	CNP	0.0172575	0.803445	1	1	1	BA45
LRRC57	0.0101369	0.603401	1	1	1	BA6	SOD2	0.00728456	0.403721	1	1	1	BA4								NCAN	0.0304862	0.199744	1	1	1	BA39	DCTN3	0.0451546	0.250604	1	1	1	BA42	MOG	0.0172575	0.768367	1	1	1	BA45
SNAP29	0.0113297	0.729644	1	1	1	BA6	CYB5R1	0.00728456	0.341064	1	1	1	BA4								FCSK	0.0333734	26.0914	0.9	0.667	1	BA39	RAB3D	0.0489393	20.6191	0.9	0.7	1	BA42	DNPEP	0.0172575	0.511683	1	1	1	BA45
ADGRL3	0.0113297	0.524989	1	1	1	BA6	LDHA	0.0091085	0.274991	1	1	1	BA4								COPB2	0.033685	1.85455	1	1	1	BA39	ITGA6	0.0489393	10.9463	0.9	0.7	1	BA42	MCCC2	0.0172575	0.449755	1	1	1	BA45
OSBP	0.0113297	0.486727	1	1	1	BA6	CRELD1	0.0112682	22.284	1	0.7	1	BA4								CCDC92	0.0373364	8.07176	1	0.889	1	BA39								PLS3	0.0172575	0.437208	1	1	1	BA45
GPRIN1	0.0113297	0.355802	1	1	1	BA6	PICALM	0.0113297	0.458115	1	1	1	BA4								PSMB4	0.0373364	0.904899	1	1	1	BA39								PHGDH	0.0172575	0.368551	1	1	1	BA45
UGGT1	0.0113297	0.319856	1	1	1	BA6	TIAL1	0.0172575	11.5679	1	0.8	1	BA4								NDUFB6	0.0373364	0.600075	1	1	1	BA39								TST	0.0172575	0.2794	1	1	1	BA45
STRN3	0.0140193	0.94708	1	1	1	BA6	VSNL1	0.0172575	0.26544	1	1	1	BA4								PSMB6	0.0373364	0.46544	1	1	1	BA39								CD99	0.0210371	14.8159	0.9	0.8	1	BA45
KCTD16	0.0140193	0.461121	1	1	1	BA6	ATP6V1A	0.0172575	0.193997	1	1	1	BA4								KRAS	0.0373364	0.367895	1	1	1	BA39								ABCA2	0.0210371	6.99406	1	0.8	1	BA45
NECTIN1	0.0140193	0.342865	1	1	1	BA6	PVALB	0.0211339	3.00333	1	1	1	BA4								FECH	0.0373364	0.352266	1	1	1	BA39								MAG	0.0211339	1.131	1	1	1	BA45
SNX4	0.0172575	0.636564	1	1	1	BA6	IST1	0.0211339	0.885213	1	1	1	BA4								ACTR3	0.0373364	0.294456	1	1	1	BA39								CD9	0.0211339	0.911643	1	1	1	BA45
NECAB2	0.0172575	0.586797	1	1	1	BA6	SLC8A1	0.0211339	0.791889	1	1	1	BA4								GSR	0.0373364	0.281808	1	1	1	BA39								HDGF	0.0211339	0.716098	1	1	1	BA45
NMT1	0.0172575	0.398718	1	1	1	BA6	WDR44	0.0211339	0.48462	1	1	1	BA4								AUH	0.0373364	0.243301	1	1	1	BA39								H2BC7	0.0211339	0.421119	1	1	1	BA45
SNCG	0.0172575	0.357214	1	1	1	BA6	ATP5PB	0.0211339	0.287201	1	1	1	BA4								HGS	0.0373364	0.23075	1	1	1	BA39								HNRNPA1	0.0211339	0.321282	1	1	1	BA45
PHF24	0.0172575	0.294311	1	1	1	BA6	MAP1B	0.0211339	0.281162	1	1	1	BA4								ALDH4A1	0.0373364	0.224815	1	1	1	BA39								SLC25A12	0.0211339	0.304675	1	1	1	BA45
PLCB1	0.0172575	0.147938	1	1	1	BA6	MAPK3	0.0211339	0.27086	1	1	1	BA4								DLG2	0.0373364	0.221426	1	1	1	BA39								SLC25A20	0.0230828	4.4271	1	0.6	1	BA45
C16orf70	0.0211339	9.1941	1	1	1	BA6	DYNC1H1	0.0211339	0.18802	1	1	1	BA4								VDAC1	0.0373364	0.219776	1	1	1	BA39								RPL36	0.0232902	8.7272	1	1	1	BA45
TNPO3	0.0211339	3.25812	1	1	1	BA6	CXADR	0.0256368	7.25925	1	0.8	1	BA4								HNRNPD	0.0373364	0.215264	1	1	1	BA39								TAOK1	0.0257481	7.817	1	0.9	1	BA45
MRPS18B	0.0211339	2.25412	1	0.9	1	BA6	ACTN2	0.0257481	0.502452	1	1	1	BA4								BSN	0.0373364	0.213536	1	1	1	BA39								PTBP1	0.0257481	0.953441	1	1	1	BA45
MTMR12	0.0211339	1.20317	1	0.8	1	BA6	OAT	0.0257481	0.371369	1	1	1	BA4								FSD1	0.0373364	0.210365	1	1	1	BA39								LLGL1	0.0257481	0.583093	1	1	1	BA45
DLGAP1	0.0211339	0.643995	1	1	1	BA6	CALR	0.0257481	0.261843	1	1	1	BA4								SPTBN2	0.0373364	0.181217	1	1	1	BA39								CADM4	0.0257481	0.430544	1	1	1	BA45
PRUNE2	0.0211339	0.410152	1	1	1	BA6	MYH9	0.0257481	0.247428	1	1	1	BA4								AK5	0.0373364	0.159421	1	1	1	BA39								LAP3	0.0257481	0.334489	1	1	1	BA45
CCDC88A	0.0255258	7.45136	1	0.8	1	BA6	MYH10	0.0257481	0.139215	1	1	1	BA4								RPL8	0.0411379	5.82892	1	1	1	BA39								QDPR	0.0257481	0.311629	1	1	1	BA45
PRR36	0.0257481	5.59524	1	1	1	BA6	TIMM29	0.028306	2.90574	1	0.7	1	BA4								C8orf82	0.0411379	5.45053	1	1	1	BA39								AGK	0.0257481	0.221149	1	1	1	BA45
SHMT2	0.0257481	1.00495	1	1	1	BA6	ANP32B	0.028306	2.61764	1	0.9	1	BA4								FAHD2B	0.0443224	6.57292	1	0.778	1	BA39								NFASC	0.0257481	0.160954	1	1	1	BA45
DDX6	0.0257481	0.360228	1	1	1	BA6	BSCL2	0.028306	0.747742	1	1	1	BA4								COA6	0.0454553	11.583	1	1	1	BA39								COX7B	0.0280686	21.4169	0.9	0.6	1	BA45
TBC1D24	0.0257481	0.244913	1	1	1	BA6	CNTFR	0.031209	15.411	1	0.9	1	BA4								BAG5	0.0454553	9.6564	1	0.889	1	BA39								TAX1BP3	0.0309555	9.12936	1	0.8	1	BA45
VAMP2	0.0280686	26.8514	0.9	0.6	1	BA6	ATP5MPL	0.031209	12.9933	1	1	1	BA4								NME3	0.0454553	8.23524	0.9	1	1	BA39								MRPL4	0.0310822	21.329	0.9	0.8	1	BA45
MXRA7	0.031209	19.7338	1	1	1	BA6	CSNK1D	0.031209	11.8835	1	1	1	BA4								ACADM	0.0454553	2.08195	1	1	1	BA39								RO60	0.031209	6.75314	1	1	1	BA45
ITPKA	0.031209	0.520473	1	1	1	BA6	PPAT	0.031209	6.86511	0.9	0.8	1	BA4								MAGI2	0.0454553	0.53218	1	1	1	BA39								TNS1	0.031209	3.19295	1	1	1	BA45
PDE2A	0.031209	0.270073	1	1	1	BA6	LGI4	0.031209	2.7197	1	1	1	BA4								SYN3	0.0454553	0.360761	1	1	1	BA39								NUMA1	0.031209	0.740673	1	1	1	BA45
PPP3CA	0.031209	0.170335	1	1	1	BA6	GAPDH	0.031209	0.83371	1	1	1	BA4								RACK1	0.0454553	0.330217	1	1	1	BA39								DIRAS1	0.031209	0.489034	1	1	1	BA45
TMEM94	0.0340911	11.8329	1	0.8	1	BA6	CDH13	0.031209	0.641075	1	1	1	BA4								RPL7A	0.0454553	0.328571	1	1	1	BA39								RGS6	0.031209	0.34781	1	1	1	BA45
IDE	0.0340911	7.71731	1	0.7	1	BA6	KYAT3	0.031209	0.602402	1	1	1	BA4								COPS2	0.0454553	0.323035	1	1	1	BA39								HSD17B4	0.031209	0.271818	1	1	1	BA45
SCG3	0.0376353	0.581655	1	1	1	BA6	PDPK1	0.031209	0.479539	1	1	1	BA4								COPS4	0.0454553	0.304534	1	1	1	BA39								HEBP1	0.031209	0.267137	1	1	1	BA45
NDUFS4	0.0376353	0.558098	1	1	1	BA6	PRKCG	0.031209	0.380408	1	1	1	BA4								KIAA1217	0.0454553	0.297676	1	1	1	BA39								PTPRD	0.031209	0.165209	1	1	1	BA45
SEC23A	0.0376353	0.461967	1	1	1	BA6	FABP3	0.031209	0.338965	1	1	1	BA4								EIF2S3	0.0454553	0.26918	1	1	1	BA39								NDUFAF6	0.0340911	4.31242	1	0.7	1	BA45
RMDN3	0.0376353	0.436507	1	1	1	BA6	LSAMP	0.031209	0.242036	1	1	1	BA4								NDUFV1	0.0454553	0.203625	1	1	1	BA39								VTN	0.0342262	18.8024	1	0.9	1	BA45
SYN2	0.0376353	0.38338	1	1	1	BA6	USP9X	0.031209	0.183833	1	1	1	BA4								PDXP	0.0454553	0.190132	1	1	1	BA39								MIEN1	0.0373482	12.2461	1	0.7	1	BA45
LY6H	0.0376353	0.356236	1	1	1	BA6	GGCT	0.0339562	13.9766	1	0.7	1	BA4								IQSEC2	0.0454553	0.189926	1	1	1	BA39								NDRG3	0.0376353	9.00433	1	1	1	BA45
CAPZA2	0.0376353	0.351401	1	1	1	BA6	ADSL	0.0340911	21.2851	1	0.9	1	BA4								PPA1	0.0454553	0.171591	1	1	1	BA39								RPL28	0.0376353	5.21124	1	1	1	BA45
SGIP1	0.0376353	0.23624	1	1	1	BA6	ALDH1B1	0.0342262	15.5443	1	1	1	BA4								GDAP1	0.0454553	0.166112	1	1	1	BA39								ABCE1	0.0376353	0.979119	1	1	1	BA45
ACBD3	0.0448316	22.4418	0.9	0.6	1	BA6	NAT8L	0.0376353	6.19565	1	1	1	BA4								WDR7	0.0454553	0.123785	1	1	1	BA39								PTGDS	0.0376353	0.727096	1	1	1	BA45
SYT12	0.0451546	0.525719	1	1	1	BA6	SVIP	0.0376353	2.93328	1	1	1	BA4								LRPAP1	0.0497421	4.22572	0.9	0.556	1	BA39								SOD1	0.0376353	0.690346	1	1	1	BA45
GAP43	0.0451546	0.497903	1	1	1	BA6	ATP1B2	0.0376353	0.760164	1	1	1	BA4								HABP4	0.049943	10.1134	1	0.889	1	BA39								MVP	0.0376353	0.688803	1	1	1	BA45
SPART	0.0451546	0.386723	1	1	1	BA6	CALU	0.0376353	0.732647	1	1	1	BA4								CNN3	0.00623303	0.626312	1	1	1	BA40								GFAP	0.0376353	0.472357	1	1	1	BA45
MARS1	0.0451546	0.334096	1	1	1	BA6	EXOC8	0.0376353	0.635589	1	1	1	BA4								BCL2L13	0.0101123	0.72627	1	1	1	BA40								NGEF	0.0376353	0.43729	1	1	1	BA45
ERP29	0.0451546	0.293599	1	1	1	BA6	THY1	0.0376353	0.515363	1	1	1	BA4								CSPG5	0.0109767	19.993	1	0.8	1	BA40								IPO7	0.0376353	0.416303	1	1	1	BA45
PSMC5	0.0451546	0.283316	1	1	1	BA6	PHB2	0.0376353	0.207212	1	1	1	BA4								KIF5A	0.0112616	25.0389	1	0.7	1	BA40								RAB7A	0.0376353	0.330612	1	1	1	BA45
NPTX1	0.0451546	0.281065	1	1	1	BA6	RCAN2	0.044993	3.63869	0.9	0.8	1	BA4								KALRN	0.0113333	7.2945	1	0.7	1	BA40								CYC1	0.0376353	0.213788	1	1	1	BA45
CORO1A	0.0451546	0.26972	1	1	1	BA6	SEC62	0.044993	2.11723	1	0.8	1	BA4								SNRPC	0.0126065	22.5045	1	0.7	1	BA40								RUFY2	0.0408691	18.9404	0.8	0.6	1	BA45
L1CAM	0.0451546	0.240607	1	1	1	BA6	SRP14	0.0451546	0.801605	1	1	1	BA4								GRM1	0.0126065	19.1571	1	0.8	1	BA40								AGTPBP1	0.0410214	18.0249	0.9	0.7	1	BA45
PCSK1N	0.0451546	0.11786	1	1	1	BA6	FTH1	0.0451546	0.751308	1	1	1	BA4								SH3GLB1	0.012763	4.50852	1	0.9	1	BA40								PIP4P2	0.0410214	16.9741	1	1	1	BA45
HACE1	0.0489393	3.72942	0.9	0.6	1	BA6	ATP2B3	0.0451546	0.510969	1	1	1	BA4								PEA15	0.012763	0.759101	1	1	1	BA40								CHMP1A	0.0410214	10.6166	1	0.8	1	BA45
CHRM1	0.04911	12.6128	1	1	1	BA6	MAPRE1	0.0451546	0.400642	1	1	1	BA4								C3	0.012763	0.417893	1	1	1	BA40								RNF126	0.044993	7.62495	1	0.7	1	BA45
NRXN2	0.0492808	5.99134	1	0.9	1	BA6	PMPCA	0.0451546	0.35461	1	1	1	BA4								RPS9	0.012763	0.39099	1	1	1	BA40								SLC25A10	0.044993	3.10284	0.9	0.8	1	BA45
							OGDHL	0.0451546	0.273554	1	1	1	BA4								ORM1	0.016011	0.560954	1	1	1	BA40								COMT	0.0451546	1.07841	1	1	1	BA45
							FN3K	0.0451546	0.261485	1	1	1	BA4								TF	0.016011	0.416921	1	1	1	BA40								KCNA2	0.0451546	0.431504	1	1	1	BA45
p<0.05, avg_log2FC >0.1							ATP5F1A	0.0451546	0.221131	1	1	1	BA4								TATDN1	0.0176419	27.3023	0.889	0.4	1	BA40								RAB11FIP5	0.0451546	0.402078	1	1	1	BA45
avg_log2FC >=5 were bolded							ACO2	0.0451546	0.200665	1	1	1	BA4								TPD52	0.0199645	0.72143	1	1	1	BA40								ACSL3	0.0451546	0.307435	1	1	1	BA45
							EIF3I	0.0451546	0.195927	1	1	1	BA4								ERLIN2	0.0199645	0.638351	1	1	1	BA40								ACAD9	0.0451546	0.276883	1	1	1	BA45
							NAPG	0.0451546	0.194352	1	1	1	BA4								AHSA1	0.0199645	0.49301	1	1	1	BA40								GNPDA2	0.04911	12.5379	1	1	1	BA45
							AP2M1	0.0451546	0.183279	1	1	1	BA4								VAT1L	0.0199645	0.320372	1	1	1	BA40								RBFOX1	0.0492808	15.5484	1	0.8	1	BA45
							OLA1	0.0451546	0.182649	1	1	1	BA4								MAP4K4	0.0220675	19.3701	0.889	0.8	1	BA40
							TNKS1BP1	0.04911	8.97085	1	0.8	1	BA4								CYP51A1	0.0244924	14.4849	1	0.8	1	BA40
																					TMEM70	0.0246184	7.59745	1	0.8	1	BA40
																					CLCN3	0.0246184	2.94392	1	0.9	1	BA40
																					HDAC2	0.0247447	5.25193	1	0.6	1	BA40
																					ARL8B	0.0247447	0.609932	1	1	1	BA40
																					ADSL	0.0274184	0.126447	1	0.9	1	BA40
																					SMYD3	0.0303405	14.0557	1	0.9	1	BA40
																					SPP1	0.0304862	8.45701	1	1	1	BA40
																					BCAP29	0.0304862	8.27449	1	0.9	1	BA40
																					FKBP1A	0.0304862	3.21735	1	1	1	BA40
																					FGA	0.0304862	0.533772	1	1	1	BA40
																					UGGT1	0.0304862	0.351241	1	1	1	BA40
																					TNC	0.0304862	0.291944	1	1	1	BA40
																					TUBB2A	0.0304862	0.276178	1	1	1	BA40
																					AGT	0.0304862	0.184276	1	1	1	BA40
																					BZW1	0.033685	2.91648	1	0.7	1	BA40
																					CD38	0.0371697	8.64538	1	0.9	1	BA40
																					TRNT1	0.0373364	14.8981	1	0.9	1	BA40
																					MARS1	0.0373364	0.326342	1	1	1	BA40
																					HLA-B	0.0407827	14.283	1	0.7	1	BA40
																					CPNE8	0.0411379	15.2294	1	0.9	1	BA40
																					BAALC	0.045077	27.1186	0.778	0.4	1	BA40
																					NAT14	0.045077	17.9056	1	0.8	1	BA40
																					RANBP6	0.0454553	2.02375	1	1	1	BA40
																					EFHD2	0.0454553	0.52432	1	1	1	BA40
																					VPS45	0.0454553	0.399037	1	1	1	BA40
																					DYNC1LI2	0.0454553	0.25675	1	1	1	BA40
																					CFB	0.049943	9.74846	1	1	1	BA40

## Sheet: Table S6
Table S6 GO-BP analysis of DEPs between BAs within each functional module in the left hemisphere
BA comparison	BA	category	ID	Description	Gene count	pvalue	’-logPvalue	FDR	qvalue	geneID
BA21 vs. BA22	BA22		GO:0007179	transforming growth factor beta receptor signaling pathway	4	9.63829e-05	4.016	0.0388987	0.0279584	STRAP/STUB1/HSPA5/USP15
BA41 vs BA42	BA41		GO:0033119	negative regulation of RNA splicing	3	2.28195e-05	4.64169	0.0240746	0.0184958	RPS13/SRSF9/HNRNPA2B1
			GO:0006413	translational initiation	5	6.66165e-05	4.17642	0.0351402	0.0269972	RPS13/RPS12/RPS7/EIF4EBP2/EIF4A2
	BA42		GO:0043312	neutrophil degranulation	6	0.000171985	3.76451	0.0334378	0.022777	HMOX2/SCAMP1/DDOST/VAT1/RAB4B/RAB3D
BA39 vs. BA40	BA39	cell cycle	GO:0010389	regulation of G2/M transition of mitotic cell cycle	8	2.68325e-05	4.57134	0.00490085	0.00364696	PSMB5/PSMF1/PRKAR2B/PPP2R1A/SKP1/MECP2/PSMB4/PSMB6
			GO:0010972	negative regulation of G2/M transition of mitotic cell cycle	5	0.000311243	3.5069	0.01723	0.0128217	PSMB5/PSMF1/SKP1/PSMB4/PSMB6
			GO:0000910	cytokinesis	6	0.000524862	3.27996	0.0197585	0.0147033	IST1/ROCK2/SEPTIN8/ACTR3/FSD1/PDXP
		immune regulation	GO:0045088	regulation of innate immune response	9	0.000102502	3.98927	0.0095696	0.0071212	PSMB5/PSMF1/HSP90AB1/RPS19/MATR3/SKP1/PSMB4/PSMB6/KRAS
			GO:0042590	antigen processing and presentation of exogenous peptide antigen via MHC class I	4	0.0012739	2.89486	0.0314649	0.0234146	PSMB5/PSMF1/PSMB4/PSMB6
			GO:0031349	positive regulation of defense response	8	0.00132897	2.87648	0.0323106	0.0240439	PSMB5/PSMF1/RPS19/MATR3/SKP1/PSMB4/PSMB6/KRAS
			GO:0038093	Fc receptor signaling pathway	7	0.000533644	3.27275	0.0197702	0.014712	PSMB5/PSMF1/HSP90AB1/SKP1/PSMB4/PSMB6/ACTR3
			GO:0070555	response to interleukin-1	6	0.00138038	2.86	0.0328757	0.0244644	PRKCA/PSMB5/PSMF1/SKP1/PSMB4/PSMB6
			GO:0070498	interleukin-1-mediated signaling pathway	5	0.000356885	3.44747	0.0177228	0.0131884	PSMB5/PSMF1/SKP1/PSMB4/PSMB6
			GO:0060071	Wnt signaling pathway, planar cell polarity pathway	5	0.000443991	3.35263	0.0195898	0.0145777	PSMB5/PSMF1/PSMB4/PSMB6/MAGI2
			GO:0030111	regulation of Wnt signaling pathway	8	0.00142493	2.84621	0.0335939	0.0249989	PSMB5/PSMF1/GNAQ/PPP2R1A/TSC2/PSMB4/PSMB6/RACK1
			GO:0033209	tumor necrosis factor-mediated signaling pathway	6	0.000575263	3.24013	0.0203434	0.0151385	PSMB5/PSMF1/HSPA1B/PSMB4/PSMB6/RACK1
			GO:0019935	cyclic-nucleotide-mediated signaling	4	0.0018887	2.72384	0.0386686	0.0287752	PRKAR2A/KCNC2/PRKAR2B/PCLO
		mRNA metabolic process	GO:0006402	mRNA catabolic process	19	6.5412e-13	12.1843	1.52672e-09	1.1361e-09	PRKCA/PSMB5/GSPT1/PSMF1/KHSRP/RPS15A/SYNCRIP/HSPA1B/DDX5/RPS18/PAIP1/RPS19/ROCK2/PPP2R1A/PSMB4/PSMB6/HNRNPD/RPL8/RPL7A
			GO:1903311	regulation of mRNA metabolic process	11	4.45386e-06	5.35126	0.00148505	0.00110509	PRKCA/PSMB5/PSMF1/KHSRP/SYNCRIP/DDX5/PAIP1/ROCK2/PSMB4/PSMB6/HNRNPD
			GO:0043488	regulation of mRNA stability	10	1.64255e-07	6.78448	0.000127791	9.50951e-05	PRKCA/PSMB5/PSMF1/KHSRP/SYNCRIP/PAIP1/ROCK2/PSMB4/PSMB6/HNRNPD
			GO:0000956	nuclear-transcribed mRNA catabolic process	8	3.19261e-05	4.49585	0.00500661	0.00372566	GSPT1/RPS15A/DDX5/RPS18/RPS19/PPP2R1A/RPL8/RPL7A
			GO:0000184	nuclear-transcribed mRNA catabolic process, nonsense-mediated decay	7	6.95429e-06	5.15775	0.00202892	0.00150981	GSPT1/RPS15A/RPS18/RPS19/PPP2R1A/RPL8/RPL7A
			GO:0061157	mRNA destabilization	3	0.000951579	3.02156	0.028491	0.0212015	KHSRP/ROCK2/HNRNPD
			GO:0006413	translational initiation	8	1.86651e-05	4.72897	0.00435643	0.00324183	RPS15A/RPS18/PAIP1/RPS19/RPL8/RPL7A/EIF2S3/HABP4
			GO:0006417	regulation of translation	9	0.000916617	3.03781	0.028491	0.0212015	GSPT1/KHSRP/SYNCRIP/PAIP1/ROCK2/HNRNPD/RACK1/EIF2S3/HABP4
			GO:0051348	negative regulation of transferase activity	7	0.00184715	2.7335	0.0384933	0.0286447	PRKAR2A/PRKAR2B/GNAQ/PPP2R1A/TSC2/BAG5/RACK1
		amino acid metabolic process	GO:0006520	cellular amino acid metabolic process	11	4.08642e-06	5.38866	0.00148505	0.00110509	ACAT1/PSMB5/PSMF1/HARS1/MECP2/ALDH6A1/PSMB4/PSMB6/AUH/ALDH4A1/PPA1
			GO:0006521	regulation of cellular amino acid metabolic process	4	0.000487259	3.31224	0.0197585	0.0147033	PSMB5/PSMF1/PSMB4/PSMB6
			GO:0044106	cellular amine metabolic process	5	0.00243169	2.61409	0.046521	0.0346185	PSMB5/PSMF1/MECP2/PSMB4/PSMB6
			GO:0034250	positive regulation of cellular amide metabolic process	6	0.000407133	3.39026	0.0186454	0.013875	PAIP1/ROCK2/HNRNPD/RACK1/EIF2S3/HABP4
			GO:0006575	cellular modified amino acid metabolic process	6	0.00112693	2.9481	0.0298893	0.0222421	CPT1A/GSTK1/GSR/ALDH4A1/ACADM/GDAP1
			GO:0034248	regulation of cellular amide metabolic process	9	0.00257056	2.58997	0.0472416	0.0351547	GSPT1/KHSRP/SYNCRIP/PAIP1/ROCK2/HNRNPD/RACK1/EIF2S3/HABP4
		Ubiquitin-Mediated Degradation of protein	GO:0043161	proteasome-mediated ubiquitin-dependent protein catabolic process	10	0.000206273	3.68556	0.0144298	0.0107379	PSMB5/PSMF1/HSP90AB1/HSPA1B/SKP1/UBE2V2/PSMB4/PSMB6/BAG5/RACK1
			GO:0070646	protein modification by small protein removal	7	0.00199263	2.70057	0.040093	0.0298352	PSMB5/PSMF1/PSMB4/PSMB6/HGS/COPS2/COPS4
			GO:0009895	negative regulation of catabolic process	7	0.00248289	2.60504	0.0471143	0.03506	PSMF1/HSP90AB1/SYNCRIP/PAIP1/TSC2/HNRNPD/BAG5
			GO:0061136	regulation of proteasomal protein catabolic process	6	0.000728179	3.13776	0.0246315	0.0183295	PSMF1/HSP90AB1/HSPA1B/UBE2V2/BAG5/RACK1
			GO:0031146	SCF-dependent proteasomal ubiquitin-dependent protein catabolic process	5	0.000221967	3.65371	0.0145598	0.0108346	PSMB5/PSMF1/SKP1/PSMB4/PSMB6
		energy metabolism	GO:0045333	cellular respiration	8	1.48549e-05	4.82813	0.00385236	0.00286673	DLAT/ACO2/IDH3A/NDUFA12/CISD1/NDUFB6/COA6/NDUFV1
			GO:0006635	fatty acid beta-oxidation	5	8.01644e-05	4.09602	0.00850471	0.00632876	ECH1/ACAT1/CPT1A/AUH/ACADM
			GO:0022900	electron transport chain	7	8.81493e-05	4.05478	0.00894523	0.00665658	NDUFA12/AKR1A1/NDUFB6/GSR/ALDH4A1/COA6/NDUFV1
			GO:0046395	carboxylic acid catabolic process	8	9.53749e-05	4.02057	0.00927521	0.00690213	ECH1/ACAT1/CPT1A/AKR1A1/ALDH6A1/AUH/ALDH4A1/ACADM
			GO:0072329	monocarboxylic acid catabolic process	6	0.000124778	3.90386	0.0107863	0.00802664	ECH1/ACAT1/CPT1A/AKR1A1/AUH/ACADM
			GO:0044282	small molecule catabolic process	10	0.000230811	3.63674	0.0145598	0.0108346	ECH1/ACAT1/IMPA1/CPT1A/AKR1A1/ALDH6A1/AUH/ALDH4A1/ACADM/PDXP
			GO:0015980	energy derivation by oxidation of organic compounds	8	0.000239759	3.62023	0.0147262	0.0109585	DLAT/ACO2/IDH3A/NDUFA12/CISD1/NDUFB6/COA6/NDUFV1
			GO:0019395	fatty acid oxidation	5	0.000390011	3.40892	0.0185773	0.0138242	ECH1/ACAT1/CPT1A/AUH/ACADM
			GO:0006099	tricarboxylic acid cycle	3	0.00103922	2.98329	0.0292939	0.021799	DLAT/ACO2/IDH3A
			GO:0031331	positive regulation of cellular catabolic process	9	0.000444842	3.35179	0.0195898	0.0145777	KHSRP/CPT1A/HSPA1B/ROCK2/TSC2/UBE2V2/VDAC1/HNRNPD/RACK1
			GO:0031330	negative regulation of cellular catabolic process	7	0.000782332	3.10661	0.0260212	0.0193636	PSMF1/HSP90AB1/SYNCRIP/PAIP1/TSC2/HNRNPD/BAG5
			GO:0009896	positive regulation of catabolic process	9	0.00136445	2.86504	0.0328311	0.0244312	KHSRP/CPT1A/HSPA1B/ROCK2/TSC2/UBE2V2/VDAC1/HNRNPD/RACK1
			GO:0044272	sulfur compound biosynthetic process	6	0.000987742	3.00536	0.0291822	0.0217159	DLAT/ACAT1/ACSL3/AKR1A1/GSTK1/NCAN
			GO:0006790	sulfur compound metabolic process	8	0.0017755	2.75068	0.0380631	0.0283246	DLAT/ACAT1/ACSL3/AKR1A1/GSTK1/NCAN/GSR/GDAP1
			GO:0015949	nucleobase-containing small molecule interconversion	3	0.000523405	3.28116	0.0197585	0.0147033	GSR/AK5/NME3
			GO:0009083	branched-chain amino acid catabolic process	3	0.000210202	3.67736	0.0144298	0.0107379	ACAT1/ALDH6A1/AUH
			GO:0048511	rhythmic process	7	0.00177758	2.75017	0.0380631	0.0283246	CPT1A/DDX5/CDK5/ROCK2/GNAQ/HNRNPD/RACK1
		regulation of biotic stimulus	GO:0002833	positive regulation of response to biotic stimulus	9	2.18719e-05	4.66011	0.00464082	0.00345346	PRKCA/PSMB5/PSMF1/RPS19/MATR3/SKP1/PSMB4/PSMB6/KRAS
			GO:0002831	regulation of response to biotic stimulus	10	0.000187539	3.72691	0.0144298	0.0107379	PRKCA/PSMB5/PSMF1/HSP90AB1/RPS19/MATR3/SKP1/PSMB4/PSMB6/KRAS
			GO:0009416	response to light stimulus	7	0.00280899	2.55145	0.0492946	0.0366825	KCNC2/METAP2/CDK5/GNAQ/MECP2/KRAS/FECH
			GO:1900034	regulation of cellular response to heat	4	0.00121566	2.91519	0.0308408	0.0229501	HSP90AB1/HSPA1B/FKBP4/BAG5
		cell polarity	GO:0090175	regulation of establishment of planar polarity	5	0.000524503	3.28025	0.0197585	0.0147033	PSMB5/PSMF1/PSMB4/PSMB6/MAGI2
			GO:0007163	establishment or maintenance of cell polarity	7	0.000259481	3.58589	0.0155289	0.0115558	SNX27/CARMIL2/HSP90AB1/ROCK2/ACTR3/DLG2/RACK1
			GO:0001738	morphogenesis of a polarized epithelium	5	0.0016212	2.79016	0.035697	0.0265639	PSMB5/PSMF1/PSMB4/PSMB6/MAGI2
			GO:0007612	learning	5	0.00102942	2.98741	0.0292939	0.021799	PRKAR2B/CDK5/MECP2/KRAS/VDAC1
			GO:0008542	visual learning	3	0.00192678	2.71517	0.0391053	0.0291001	CDK5/MECP2/KRAS
		protein localization	GO:1902414	protein localization to cell junction	5	0.000463179	3.33425	0.0197585	0.0147033	CDK5/PCLO/DLG2/BSN/IQSEC2
			GO:0090150	establishment of protein localization to membrane	8	0.00117349	2.93052	0.0307744	0.0229007	ACSL3/RPS15A/RPS18/CDK5/RPS19/RPL8/RACK1/RPL7A
			GO:0032271	regulation of protein polymerization	6	0.00215612	2.66633	0.042289	0.0314693	CARMIL2/HSPA1B/FKBP4/MECP2/ACTR3/SPTBN2
			GO:0006605	protein targeting	10	0.00027715	3.55729	0.0160268	0.0119263	ECH1/RPS15A/RPS18/CDK5/RPS19/GSTK1/HGS/RPL8/RPL7A/GDAP1
			GO:0051495	positive regulation of cytoskeleton organization	7	0.000324816	3.48836	0.01723	0.0128217	CARMIL2/HSPA1B/CDK5/ROCK2/MECP2/ACTR3/PDXP
			GO:1902903	regulation of supramolecular fiber organization	9	0.000339655	3.46896	0.0172338	0.0128245	CORO2B/CARMIL2/HSPA1B/FKBP4/ROCK2/MECP2/ACTR3/SPTBN2/PDXP
			GO:0030258	lipid modification	7	0.00109142	2.96201	0.0296396	0.0220562	ECH1/ACAT1/IMPA1/DGKG/CPT1A/AUH/ACADM
			GO:0034329	cell junction assembly	9	0.000916617	3.03781	0.028491	0.0212015	PRKCA/CORO2B/CDK5/PCLO/ROCK2/UBE2V2/MECP2/BSN/SPTBN2
			GO:1901215	negative regulation of neuron death	6	0.00104173	2.98224	0.0292939	0.021799	HSP90AB1/CDK5/UBE2V2/MECP2/KRAS/RACK1
			GO:0021549	cerebellum development	4	0.00230657	2.63703	0.0444921	0.0331087	CDK5/MECP2/HNRNPD/SPTBN2
BA44 vs BA45	BA44	cell growth	GO:0032535	regulation of cellular component size	9	6.82047e-07	6.16619	0.000918717	0.000694252	IST1/RPTOR/BRK1/PLXNA4/ADD2/CORO1A/ACTN2/MAPT/PAK1
			GO:0061387	regulation of extent of cell growth	4	0.000192651	3.71523	0.0136579	0.0103209	IST1/PLXNA4/MAPT/PAK1
			GO:0048588	developmental cell growth	5	0.000357737	3.44644	0.0197093	0.0148939	IST1/PPP3CB/PLXNA4/MAPT/PAK1
			GO:0030307	positive regulation of cell growth	4	0.00100648	2.99719	0.0356549	0.0269436	IST1/RPTOR/MAPT/PAK1
			GO:0016049	cell growth	6	0.00178871	2.74746	0.0481878	0.0364143	IST1/RPTOR/PPP3CB/PLXNA4/MAPT/PAK1
			GO:0043954	cellular component maintenance	3	0.000666377	3.17628	0.030344	0.0229302	SYNGAP1/BSN/ITPKA
		neural projection and neurogenesis	GO:0031346	positive regulation of cell projection organization	7	4.17279e-05	4.37957	0.00624528	0.0047194	IST1/BRK1/PLXNA4/NME1/ITPKA/MAPT/PAK1
			GO:0010975	regulation of neuron projection development	7	0.000163425	3.78668	0.012949	0.00978525	IST1/SYNGAP1/PLXNA4/NME1/ITPKA/MAPT/PAK1
			GO:0050767	regulation of neurogenesis	6	0.000376116	3.42468	0.0197093	0.0148939	IST1/SYNGAP1/PLXNA4/ITPKA/MAPT/PAK1
			GO:0048675	axon extension	4	0.000273962	3.56231	0.0176975	0.0133735	PPP3CB/PLXNA4/MAPT/PAK1
			GO:0051962	positive regulation of nervous system development	5	0.000772334	3.1122	0.0315253	0.0238229	IST1/PLXNA4/ITPKA/MAPT/PAK1
			GO:1990138	neuron projection extension	4	0.00107781	2.96746	0.0362952	0.0274274	PPP3CB/PLXNA4/MAPT/PAK1
		synapse	GO:0050808	synapse organization	7	0.000129194	3.88876	0.0108766	0.00821915	SYNGAP1/ADD2/SYNPO/BSN/ITPKA/MAPT/SHANK2
			GO:0099601	regulation of neurotransmitter receptor activity	3	0.00144895	2.83895	0.042429	0.0320626	DLGAP4/ACTN2/SHANK2
			GO:0099177	regulation of trans-synaptic signaling	8	1.41308e-05	4.84983	0.00317236	0.00239728	PPP3CB/SYNGAP1/STXBP5/DLGAP4/SYT7/ITPKA/MAPT/SHANK2
			GO:0099504	synaptic vesicle cycle	5	0.000125058	3.90289	0.0108766	0.00821915	PPP3CB/SYN2/STXBP5/SYT7/BSN
		cytoskeleton organization	GO:0051495	positive regulation of cytoskeleton organization	6	3.05969e-05	4.51432	0.00515175	0.00389305	BRK1/SYNPO/CORO1A/ACTN2/MAPT/PAK1
			GO:1902903	regulation of supramolecular fiber organization	7	6.60877e-05	4.17988	0.00741834	0.00560586	BRK1/ADD2/SYNPO/CORO1A/ACTN2/MAPT/PAK1
			GO:0032271	regulation of protein polymerization	5	0.000380433	3.41972	0.0197093	0.0148939	BRK1/ADD2/CORO1A/MAPT/PAK1
			GO:0032956	regulation of actin cytoskeleton organization	6	0.000399653	3.39832	0.0199382	0.0150668	BRK1/ADD2/SYNPO/CORO1A/ACTN2/PAK1
			GO:0032273	positive regulation of protein polymerization	4	0.000478292	3.32031	0.0230093	0.0173875	BRK1/CORO1A/MAPT/PAK1
			GO:0032970	regulation of actin filament-based process	6	0.000676534	3.16971	0.030344	0.0229302	BRK1/ADD2/SYNPO/CORO1A/ACTN2/PAK1
			GO:0007015	actin filament organization	6	0.00120653	2.91846	0.0386952	0.029241	BRK1/ADD2/SYNPO/CORO1A/ACTN2/PAK1
			GO:0051258	protein polymerization	5	0.00126963	2.89632	0.0397718	0.0300546	BRK1/ADD2/CORO1A/MAPT/PAK1
			GO:0043254	regulation of protein-containing complex assembly	6	0.00137087	2.863	0.0410348	0.031009	BRK1/STXBP5/ADD2/CORO1A/MAPT/PAK1
			GO:0008064	regulation of actin polymerization or depolymerization	4	0.00167971	2.77477	0.0470944	0.0355881	BRK1/ADD2/CORO1A/ACTN2
			GO:0017156	calcium-ion regulated exocytosis	3	0.00069834	3.15593	0.030344	0.0229302	PPP3CB/SYN2/SYT7
			GO:0016482	cytosolic transport	6	6.18102e-06	5.20894	0.0029106	0.00219947	RAB6B/VPS13A/EEA1/SYT7/CORO1A/VPS53
			GO:0090382	phagosome maturation	3	0.000275907	3.55924	0.0176975	0.0133735	ATP6V1H/SYT7/CORO1A
			GO:1900034	regulation of cellular response to heat	3	0.00134817	2.87025	0.0410348	0.031009	RPTOR/MAPT/HSPH1
	BA45		GO:0042552	myelination	6	1.66429e-05	4.77877	0.0120804	0.00963951	ABCA2/MAG/CD9/SLC25A12/NFASC/SOD1
			GO:0034312	diol biosynthetic process	3	0.000114892	3.93971	0.0415939	0.0331897	ABCA2/QDPR/AGK
			GO:0006790	sulfur compound metabolic process	9	3.82635e-05	4.41722	0.0190169	0.0151745	OPLAH/ACSF3/MCCC2/PHGDH/TST/HSD17B4/SOD1/SLC25A10/ACSL3
			GO:0022900	electron transport chain	6	0.000125535	3.90124	0.0415939	0.0331897	SDHC/PHGDH/SLC25A12/QDPR/COX7B/CYC1
BA4 vs BA6	BA4		GO:0035637	multicellular organismal signaling	6	6.43727e-05	4.1913	0.00755598	0.00566681	KCNA1/MAG/CNTNAP1/JAM3/ATP1B1/ATP1A3
			GO:0010644	cell communication by electrical coupling	3	0.000156481	3.80554	0.0124117	0.00930846	KCNA1/ATP1B1/ATP1A3
			GO:0045104	intermediate filament cytoskeleton organization	4	2.46877e-05	4.60752	0.00715411	0.00536542	NEFL/INA/DST/NEFH
			GO:0099185	postsynaptic intermediate filament cytoskeleton organization	3	3.72579e-08	7.42878	6.18108e-05	4.63566e-05	NEFL/INA/NEFH
		myelination	GO:0031103	axon regeneration	4	2.88741e-05	4.53949	0.00715411	0.00536542	NEFL/MAG/TNC/JAM3
			GO:0008366	axon ensheathment	5	6.83181e-05	4.16546	0.00755598	0.00566681	PLP1/MAG/CNTNAP1/JAM3/CLDN11
			GO:0031099	regeneration	5	0.000486215	3.31317	0.0259813	0.0194853	NEFL/CAD/MAG/TNC/JAM3
			GO:0042552	myelination	4	0.000833655	3.07901	0.0371421	0.0278557	PLP1/MAG/CNTNAP1/JAM3
			GO:0022010	central nervous system myelination	3	4.74354e-05	4.3239	0.00715411	0.00536542	PLP1/MAG/CNTNAP1
			GO:0070997	neuron death	6	0.00105278	2.97766	0.0383764	0.0287814	NEFL/CAPN2/LANCL1/PRNP/GAPDH/MAG
			GO:0051402	neuron apoptotic process	5	0.00109642	2.96002	0.0383764	0.0287814	NEFL/LANCL1/PRNP/GAPDH/MAG
			GO:0019226	transmission of nerve impulse	4	7.86932e-05	4.10406	0.00815951	0.00611943	KCNA1/MAG/CNTNAP1/JAM3
			GO:0008090	retrograde axonal transport	3	4.74354e-05	4.3239	0.00715411	0.00536542	NEFL/DST/DYNC1H1
			GO:0021762	substantia nigra development	3	0.000417326	3.37953	0.0230781	0.017308	PADI2/INA/PLP1
			GO:1990830	cellular response to leukemia inhibitory factor	4	0.000149633	3.82497	0.0124117	0.00930846	PADI2/INA/SLC25A5/NEFH
			GO:0030198	extracellular matrix organization	7	0.000361305	3.44213	0.0230781	0.017308	CAPN2/ACAN/HAPLN2/VCAN/HSD17B12/TNC/JAM3
		metabolic process	GO:0046394	carboxylic acid biosynthetic process	6	0.000835022	3.0783	0.0371421	0.0278557	HSD17B4/PLP1/HSD17B12/APIP/PSAT1/RBP1
			GO:0016053	organic acid biosynthetic process	7	0.000136487	3.86491	0.0124117	0.00930846	HSD17B4/PLP1/CAD/HSD17B12/APIP/PSAT1/RBP1
			GO:0009259	ribonucleotide metabolic process	7	0.000576519	3.23919	0.0289832	0.0217367	HSD17B4/PGM1/CAD/HSD17B12/GAPDH/TJP2/ENO1
			GO:1901607	alpha-amino acid biosynthetic process	3	0.0015288	2.81565	0.0478542	0.0358895	CAD/APIP/PSAT1
			GO:0072521	purine-containing compound metabolic process	7	0.000917918	3.0372	0.0371421	0.0278557	HSD17B4/AHCY/PGM1/HSD17B12/GAPDH/TJP2/ENO1
			GO:0044273	sulfur compound catabolic process	3	0.000908411	3.04172	0.0371421	0.0278557	AHCY/ACAN/VCAN
			GO:0019320	hexose catabolic process	3	0.000908411	3.04172	0.0371421	0.0278557	PGM1/GAPDH/ENO1
	BA6	synapse transmission	GO:0099177	regulation of trans-synaptic signaling	11	6.38781e-08	7.19465	4.79086e-05	3.6108e-05	SHANK3/SNCG/PHF24/PLCB1/DLGAP1/VAMP2/ITPKA/PPP3CA/SYT12/PSMC5/NPTX1
			GO:0050808	synapse organization	8	5.17934e-05	4.28573	0.00827704	0.00623827	SHANK3/ADGRL3/NECTIN1/SNCG/ITPKA/GAP43/L1CAM/NRXN2
			GO:0098698	postsynaptic specialization assembly	3	4.10635e-05	4.38654	0.0076994	0.00580292	SHANK3/GAP43/NRXN2
			GO:0007269	neurotransmitter secretion	6	1.06873e-05	4.97113	0.0032062	0.00241646	SNAP29/SNCG/VAMP2/SYN2/SYT12/NRXN2
			GO:0090316	positive regulation of intracellular protein transport	5	0.000281682	3.55024	0.0158044	0.0119115	PPP3CC/HUWE1/NMT1/VAMP2/CHRM1
			GO:0048488	synaptic vesicle endocytosis	3	0.000919721	3.03634	0.0363048	0.0273623	PPP3CC/SNCG/VAMP2
			GO:0010821	regulation of mitochondrion organization	4	0.00144536	2.84002	0.0492735	0.0371367	PPP3CC/HUWE1/NMT1/PDE2A
			GO:0023061	signal release	8	0.000139245	3.85622	0.0104343	0.00786416	SNAP29/SNX4/SNCG/VAMP2/PPP3CA/SYN2/SYT12/NRXN2
		signaling transduction	GO:0008277	regulation of G protein-coupled receptor signaling pathway	5	0.000102044	3.99121	0.0104343	0.00786416	KCTD16/NECAB2/NMT1/PHF24/PLCB1
			GO:0035567	non-canonical Wnt signaling pathway	4	0.00151698	2.81902	0.0496445	0.0374162	PSMD14/PLCB1/PPP3CA/PSMC5
			GO:0095500	acetylcholine receptor signaling pathway	3	9.95278e-05	4.00206	0.0104343	0.00786416	PLCB1/LY6H/CHRM1
			GO:0007215	glutamate receptor signaling pathway	3	0.000671942	3.17267	0.0305428	0.0230196	SHANK3/NECAB2/PLCB1
			GO:0061025	membrane fusion	5	0.000234221	3.63037	0.0144359	0.0108801	HUWE1/SNAP29/VAMP2/CORO1A/HACE1
			GO:0048002	antigen processing and presentation of peptide antigen	5	0.000407713	3.38965	0.0203857	0.0153644	PSMD14/IDE/SEC23A/CAPZA2/PSMC5
BA4 vs BA3/1/2	BA4	ion transport	GO:0030001	metal ion transport	8	0.000283966	3.54673	0.0216251	0.0154859	ATP1A3/SLC8A1/PDPK1/ATP1B2/THY1/PHB2/ATP2B3/PMPCA
			GO:1902600	proton transmembrane transport	5	0.000222496	3.65268	0.019154	0.0137163	ATP1A3/ATP6V1A/ATP5PB/PHB2/ATP5F1A
			GO:1904062	regulation of cation transmembrane transport	6	0.00120124	2.92037	0.0403127	0.0288682	SLC8A1/ACTN2/PDPK1/ATP1B2/THY1/PHB2
			GO:0055067	monovalent inorganic cation homeostasis	5	0.000250029	3.60201	0.0200664	0.0143697	ATP1A3/ATP6V1A/SLC8A1/MAPK3/ATP1B2
			GO:0051208	sequestering of calcium ion	4	0.000802803	3.09539	0.0370979	0.0265661	SLC8A1/CALR/PDPK1/THY1
			GO:0019722	calcium-mediated signaling	5	0.000644492	3.19078	0.0347004	0.0248493	BCAP31/SLC8A1/CDH13/PDPK1/RCAN2
		metabolic process	GO:0046034	ATP metabolic process	7	0.000109109	3.96214	0.0150331	0.0107653	LDHA/ATP6V1A/ATP5PB/GAPDH/OGDHL/ATP5F1A/OLA1
			GO:0009259	ribonucleotide metabolic process	8	0.000113887	3.94353	0.0150331	0.0107653	LDHA/ATP6V1A/ATP5PB/PPAT/GAPDH/ADSL/OGDHL/ATP5F1A
			GO:0007007	inner mitochondrial membrane organization	3	0.000993542	3.00281	0.0370979	0.0265661	ATP5PB/TIMM29/ATP5F1A
			GO:0035637	multicellular organismal signaling	5	0.000721276	3.1419	0.0357032	0.0255673	ATP1A3/SLC8A1/CXADR/ATP1B2/ATP2B3
			GO:0032386	regulation of intracellular transport	8	2.91878e-05	4.5348	0.0126575	0.00906418	ARFIP1/BCAP31/MAP1B/MAPK3/DYNC1H1/ACTN2/ANP32B/SVIP
			GO:0050821	protein stabilization	6	5.46734e-05	4.26222	0.0126575	0.00906418	CALR/GAPDH/USP9X/ATP1B2/PHB2/NAPG
			GO:1903828	negative regulation of cellular protein localization	4	0.0006395	3.19416	0.0347004	0.0248493	PICALM/ACTN2/SVIP/AP2M1
			GO:0051235	maintenance of location	6	0.000864952	3.06301	0.0370979	0.0265661	SLC8A1/CALR/BSCL2/PDPK1/THY1/FTH1
			GO:0051495	positive regulation of cytoskeleton organization	5	0.00103428	2.98536	0.0370979	0.0265661	ARFIP1/MAP1B/DYNC1H1/ACTN2/MAPRE1
			GO:0016050	vesicle organization	6	0.00118325	2.92693	0.0403127	0.0288682	PICALM/IST1/CALR/CSNK1D/EXOC8/AP2M1
			GO:0009743	response to carbohydrate	5	0.00105539	2.97659	0.0370979	0.0265661	SOD2/LDHA/VSNL1/SLC8A1/MAP1B
			GO:0035051	cardiocyte differentiation	5	0.000148679	3.82775	0.0163547	0.0117117	SLC8A1/MAPK3/CXADR/ACTN2/CALR
			GO:0070997	neuron death	6	0.00123785	2.90733	0.0408489	0.0292522	SOD2/PICALM/CNTFR/GAPDH/PDPK1/PRKCG
			GO:0031589	cell-substrate adhesion	6	0.0015847	2.80005	0.0490267	0.0351084	ACTN2/CALR/CDH13/PDPK1/ATP1B2/THY1
			GO:0042692	muscle cell differentiation	6	0.00165291	2.78175	0.0493707	0.0353548	SOD2/SLC8A1/CXADR/ACTN2/CALR/MYH9
			GO:0090066	regulation of anatomical structure size	8	0.000312574	3.50505	0.0229221	0.0164147	ARFIP1/SOD2/PICALM/IST1/SLC8A1/MAP1B/ACTN2/AP2M1
			GO:0042493	response to drug	7	0.000253363	3.59626	0.0200664	0.0143697	SOD2/LDHA/SLC8A1/MAP1B/CALR/PPAT/FABP3
			GO:0010506	regulation of autophagy	6	0.000998714	3.00056	0.0370979	0.0265661	ATP6V1A/MAPK3/GAPDH/SVIP/EXOC8/PHB2
			GO:0002576	platelet degranulation	4	0.00105347	2.97738	0.0370979	0.0265661	MANF/CYB5R1/ACTN2/OLA1
	BA3/1/2		GO:0008380	RNA splicing	14	9.38051e-10	9.02777	2.91499e-07	2.31551e-07	DDX17/PTBP1/PSPC1/SRPK2/PRDX6/PSIP1/SRSF1/HNRNPU/NUDT21/KHSRP/HNRNPF/SNRNP200/HNRNPA1/CIRBP
		RNA metabolic process	GO:1903311	regulation of mRNA metabolic process	11	2.05268e-08	7.68768	5.10296e-06	4.0535e-06	DDX17/PTBP1/SRPK2/PSMD7/PRDX6/HNRNPU/NUDT21/KHSRP/PAIP1/HNRNPA1/CIRBP
			GO:0022613	ribonucleoprotein complex biogenesis	9	3.78443e-05	4.422	0.00276708	0.00219801	DDX17/SRPK2/DHX30/PSIP1/EIF3B/RPLP0/SRSF1/NUDT21/SNRNP200
			GO:0006401	RNA catabolic process	7	0.000595746	3.22494	0.0274264	0.021786	DDX6/PSMD7/RPLP0/HNRNPU/KHSRP/PAIP1/CIRBP
			GO:0050658	RNA transport	7	5.82645e-06	5.2346	0.000557098	0.000442527	CETN2/SRSF1/HNRNPU/KHSRP/DDX19A/RFTN1/HNRNPA1
			GO:0051169	nuclear transport	6	0.00125647	2.90085	0.045935	0.0364881	TRIM28/PSIP1/SRSF1/DDX19A/HNRNPA1/XPO7
FDR<0.05, gene count >2

## Sheet: Table S7
Table S7 protein signatures of the right 13 BAs by proteomics
	BA3/1/2	p_val	avg_logFC	BA21	p_val	avg_logFC	BA22	p_val	avg_logFC	BA37	p_val	avg_logFC	BA39	p_val	avg_logFC	BA4	p_val	avg_logFC	BA40	p_val	avg_logFC	BA41	p_val	avg_logFC	BA42	p_val	avg_logFC	BA44	p_val	avg_logFC	BA45	p_val	avg_logFC	BA6	p_val	avg_logFC	BA9	p_val	avg_logFC
1	ACAN	0.0150364	0.405327	ACTR3B	0.0183437	0.165358	ABLIM3	0.0306297	2.53469	ADGRL3	0.00411957	0.344242	ACSL3	0.00216429	0.246583	ACADVL	0.0349715	0.161934	ABHD12	0.0334045	0.206833	ABCF1	0.00751487	0.342619	ACLY	0.00667458	0.153868	ACTN2	0.00733107	0.2767	ACAA2	0.00688729	0.208012	ACTN2	0.00937377	0.294052	AAK1	0.00188127	0.17241
2	ALDH1A1	0.0154742	0.151299	ARHGEF7	0.0210804	0.193985	APP	0.00364091	0.433766	ANXA11	0.00398595	0.180524	ARPC2	0.0163834	0.128794	ACAN	0.00337506	0.661915	AP2A2	0.0232013	0.137497	ABHD10	0.0069958	0.20692	ACSS1	0.0130074	0.28778	ARHGAP35	0.0255062	0.257426	ALDH2	0.0188647	0.174042	ACTR3B	0.00804491	0.238003	ACTN2	0.000877731	0.322215
3	ANXA2	0.024166	0.142153	ASS1	0.0439062	0.583787	BAALC	0.0265698	1.31891	ASS1	0.0472843	0.306408	CANX	0.0112244	0.152546	ACO1	0.0173393	0.19005	AP2B1	0.00514562	0.157189	ABHD14B	0.00626679	0.494071	ANP32A	0.00285061	0.402898	ASS1	0.0291392	1.18313	ALDH5A1	0.0112244	0.163964	AP1B1	0.010262	0.129351	AK3	0.00882036	0.202839
4	BLOC1S2	0.00343917	4.63797	CAMK2D	0.0112244	0.298104	BIN1	0.000462926	0.245934	ATP2B4	0.00337506	0.242163	CTSB	0.0108951	0.40785	ACSL6	0.0332117	0.150851	AP2S1	0.00359553	2.71707	ACADSB	0.00454515	0.4114	ANXA6	0.00240161	0.20659	C1QA	0.00639168	3.37607	ALDH6A1	0.00411957	0.205223	ATP5PO	0.00373046	0.177283	AKAP12	0.0173393	0.103543
5	CLIC4	0.0210804	0.331487	CAMK4	0.00469563	0.261022	CDC42BPB	0.00903073	0.251931	ATP6V0A1	0.0262	0.163383	EIF4A1	0.0115626	0.282449	BCAT1	0.00966192	0.214941	ATP2B1	0.0135879	0.252205	ACOX1	0.00285056	0.502075	ARFGEF2	0.00294913	0.339281	CD47	0.00855476	0.208665	ATP5PD	0.0154742	0.126497	ATP6V0D1	0.00733107	0.174291	ALDH5A1	0.00501018	0.176054
6	CRYL1	0.00181604	0.277716	CCAR1	0.00553193	1.71403	CHM	0.00622021	2.09408	ATP6V1E1	0.022271	0.15328	GBP1	0.00361757	2.91242	CAPNS1	0.000535351	0.226608	CADM3	0.00327487	0.250019	ACSS1	0.010262	0.291657	CAPZA2	0.00804491	0.334146	CLU	0.0188647	0.285994	AVL9	0.00937377	0.264258	ATP6V1F	0.00454515	0.330174	AP3B2	0.0368103	0.154111
7	DNAJA1	0.00469563	0.13689	CEP170B	0.00756244	0.198303	CRYAB	0.0163049	0.415793	ATP8A1	0.00016695	0.413041	MRPL4	0.00419755	1.28734	CUTA	0.0051745	0.319251	CCDC93	0.00640464	2.02655	ADAM22	0.00454515	0.295342	CAT	0.00501018	0.213575	HARS1	0.00626669	0.232568	CDH13	0.000674018	0.47793	AUH	0.0199457	0.133732	APMAP	0.010262	0.14968
8	EIF2S3	0.0255062	0.135718	CLVS2	0.00962231	3.6089	CRYM	0.0105907	0.216328	BAIAP2	0.00733107	0.233143	PMVK	0.0115626	0.227393	EEF2	0.00157533	0.139235	CHRM1	0.0141805	1.48601	ALDH1A1	0.00882036	0.426416	CCAR2	0.012632	0.168858	ME1	0.0315282	0.114216	CKAP5	0.00551782	0.228176	CALR	0.00231998	0.433705	ARPP19	0.00337506	0.475936
9	ENPP6	0.0193986	0.582008	CPNE6	0.0387308	0.125312	DKK3	0.0219007	0.35222	CAMK2D	0.000197067	0.514512	PRRT2	0.0238408	0.196701	ENPP6	0.0183437	0.513983	CUL1	0.0142265	0.246415	ANLN	0.00966192	0.515954	CLASP1	0.00101842	0.406979	MRPS9	0.00746222	1.70981	CMAS	0.00348995	0.299823	CALU	0.00425723	0.537783	ATCAY	0.0183434	0.178387
10	GFAP	0.00348995	0.760998	DGKB	0.0183437	0.325521	DPYSL3	0.0105907	0.227903	CHGB	0.017339	0.557851	PTPRK	0.00843591	1.49708	FARSA	0.0323605	0.10355	DMXL2	0.0460136	0.152558	ANP32A	0.00398595	0.325797	CNTN2	0.00373046	0.33235	OGA	0.00829633	0.182532	CTNNB1	0.00588157	0.189857	CKMT1B	0.00109633	0.213484	ATL1	0.0159231	0.163805
11	HAPLN2	0.022271	0.328161	DMTN	0.0228879	0.14048	EPN1	0.0225427	0.191319	CHL1	0.00337506	0.195313	RPL23A	0.022271	0.204968	GLTP	0.0163834	0.53559	EPHA4	0.0425349	0.206452	ANXA6	0.00439906	0.151487	COX7A2	0.00398595	0.951098	PNMA8B	0.00170565	2.34789	DLG2	0.0133927	0.133779	CYB5R1	0.0188647	0.200031	ATP1A1	0.00688729	0.19498
12	HDGF	0.00909331	0.454122	EPN1	0.00882023	0.161269	FSCN1	0.00228371	0.163362	CORO1A	0.000296185	0.280326	SNRPA1	0.0116216	1.065	GPD1	0.0163834	0.393295	IDH2	0.0484634	0.14458	APBB1	0.00966178	0.534211	CSNK2A1	0.00667458	0.322739	PRMT8	0.0494919	0.287194	DNM3	0.00240161	0.176702	DBN1	0.0108951	0.189475	CALR	0.00588157	0.155766
13	KLC2	0.00756244	0.209129	GPRIN1	0.0241663	0.204032	GHITM	0.0177502	1.12196	CPNE5	0.000347612	0.357094	UBE2Q1	0.019885	1.76435	HAPLN4	0.0358808	0.296815	LANCL2	0.0127756	0.295579	ASRGL1	0.00995795	0.259851	CUL1	0.020506	0.176839	RPN1	0.0108951	0.130247	ELAVL1	0.0122662	0.292156	DBNL	0.0130074	0.161793	CBARP	0.0278581	1.45091
14	LGI3	0.00909331	0.4222	GRK5	0.00141278	1.42324	H2BC7	0.0282968	0.222731	CPNE6	0.00136438	0.227685	UBXN4	0.00759694	0.438116	HCN2	0.0108534	0.840977	MBLAC2	0.00903073	0.200453	BCAT1	0.00285061	0.472175	CUL5	0.00534367	0.331549				FARSA	0.0248285	0.184532	DYNC1LI1	0.0205062	0.138629	CD99L2	0.000784286	0.329664
15	MSI2	0.019097	2.48939	HGS	0.00756244	0.217772	HEBP1	0.022543	0.169786	CRMP1	0.0141934	0.173332				HSPA4L	0.00534367	0.139589	MRPL23	0.00174966	1.41625	CA2	0.0199457	0.275044	CYRIB	0.00224089	0.375637				FTH1	0.0283799	0.312342	EEF2	0.00360832	0.276447	CEND1	0.00469563	0.264968
16	MSN	0.0291404	0.143418	ITPR1	0.00710607	0.269398	HSPA2	0.0148919	0.56018	CRYM	0.000440614	0.305773				IARS2	0.012632	0.116964	NPTX1	0.0403415	0.14033	CMAS	0.00326362	0.261625	DCLK1	0.00373046	0.229144				GNAO1	0.0183437	0.152271	EIF2S3	0.013788	0.260797	CHCHD6	0.00360838	0.233177
17	MTDH	0.0105743	0.16108	LY6H	0.0407358	0.240013	JAM3	0.0168014	1.23055	CUTA	0.00966192	0.232537				LGI3	0.0105743	0.35684	OPCML	0.0206638	0.216193	CMPK1	0.00275511	0.213335	DDB1	0.00937377	0.194029				GSTP1	0.0141936	0.22908	EPRS1	0.00501018	0.107232	CHL1	0.00360838	0.194757
18	MYH14	0.012632	0.259617	MARK2	0.00829633	0.165931	MAP4	0.00903073	0.255989	DGKB	0.012632	0.356535				MPP1	0.00733107	0.177035	PFKM	0.0225427	0.103894	CNTN2	0.0119098	0.217182	DDX39B	0.00626679	0.287356				HAPLN4	0.00909331	0.260314	ERP29	0.0112244	0.162043	CNTNAP2	0.00829633	0.169183
19	NDRG1	0.0235196	0.240468	NCS1	0.0193986	0.514922	NECAB2	0.0212744	0.39965	DMTN	0.00169177	0.258874				NEFH	0.00257281	0.690766	PLPPR2	0.000955709	5.79978	CNTNAP5	0.0138039	0.70744	DHX9	0.00326362	0.236854				HDAC2	0.00992136	1.75275	HAPLN4	0.047286	0.224238	CTNND1	0.0188647	0.229014
20	NEFH	0.0210804	0.478449	NPTX1	0.0291404	0.248552	PAFAH1B3	0.00874457	0.169429	DMXL2	0.0368103	0.120723				NEFL	0.0283799	0.297896	PYGB	0.0299191	0.113483	CPNE4	0.0139891	0.521494	EGFR	0.00248586	0.446588				IDH2	0.0048506	0.192711	HYOU1	0.000376352	0.284976	CTNND2	0.000213974	0.239975
21	NEFL	0.0387308	0.281675	OPCML	0.0276365	0.162755	PAK3	0.0238768	0.19563	DPP10	0.0199457	0.249456				NEFM	0.0141936	0.308495	SFXN3	0.00962824	0.232519	CRTAC1	0.0228879	0.220703	EIF4H	0.010262	0.442209				ITPR1	0.00966192	0.281031	IDH3A	0.00607143	0.228346	DBN1	0.00882036	0.195977
22	NEFM	0.0154742	0.303225	PAK3	0.0141936	0.240597	PIP4K2B	0.0135879	0.146851	DPP6	0.00995795	0.220076				PADI2	0.013788	0.302024	SLC17A6	0.00254753	0.489167	DDT	0.0064678	0.254327	FAHD1	0.00209009	0.2244				LSAMP	0.0210804	0.155407	ITSN2	0.0107703	3.94159	DBNL	0.00285061	0.243874
23	PLEC	0.00780033	0.118133	RAB3A	0.0283799	0.163098	PPFIA3	0.00589077	0.16735	DPYSL4	0.0141936	0.196442				PC	0.02691	0.110525	STX1B	0.0267506	0.221648	DDX17	0.00169177	0.267208	HAPLN4	0.00667458	0.337976				MDH1	0.0064678	0.295015	LDHA	0.00122359	0.305416	DPP10	0.0358808	0.26313
24	PRDX1	0.00688729	0.160831	RAPGEF4	0.0150364	0.243806	PTPRK	0.011669	1.70421	DYRK1A	0.00990009	0.759095				PMP2	0.00275511	0.65349	STXBP1	0.022543	0.129856	DDX39B	0.00209009	0.240848	HBD	0.00688729	0.536263				MECR	0.00469563	0.27238	LGALS1	0.0168554	0.314653	EPHA4	0.0064678	0.308543
25	PSAT1	0.00829633	0.227369	SCAMP4	0.00641794	1.50707	VCAN	0.0403415	0.328505	EPHA4	0.0397226	0.20133				SEPTIN4	0.0183437	0.202641	SV2A	0.0232016	0.208213	DDX6	0.00937377	0.251674	HINT2	0.0146096	0.350367				NCAM2	0.013788	0.136681	MAP2	0.00373046	0.187216	ESYT1	0.00780033	0.157114
26	PYGM	0.0323605	0.128523	SH3GL3	0.0323605	0.178914	WDR44	0.000783873	0.234394	FLOT2	0.00667458	0.236678				SRC	0.0168554	1.03296	SV2B	0.00743183	0.327262	DHX9	0.00469563	0.20638	HIP1R	0.000376352	0.394918				NCKAP1	0.0141936	0.160157	ME2	0.00151997	0.344211	GDAP1	0.00588157	0.257487
27	RBSN	0.00685057	1.26193	SHISA7	0.0240267	0.161093				GAP43	0.00829633	0.31534							TLN2	0.0123858	0.131269	DNAJB1	0.0188647	0.135789	HNRNPD	0.00688729	0.282175				NDUFB6	0.012632	0.899036	ME3	0.00098141	0.251235	GJA1	0.0141936	0.244962
28	RDX	0.00688729	0.383188	SLC4A10	0.0241663	0.1583				GDA	0.00126896	0.262629							UQCR10	0.00299379	1.37551	EEF1D	0.015474	0.224999	HNRNPU	0.00141453	0.203735				PCSK1N	0.00016695	0.300592	MLF2	0.010262	0.284386	GLUL	0.0108951	0.240065
29	RPL7	0.0019486	0.217099	SNCG	0.02691	0.237145				GLOD4	0.00534367	0.185584							VPS35	0.0200685	0.161624	EIF3A	0.0159231	0.257948	HNRNPUL2	0.00194864	0.170888				PDHA1	0.0178353	0.131775	MPP6	0.000273231	0.330724	IDH2	0.0150364	0.125731
30	RPS18	0.0163834	0.15315	SYN3	0.0255062	0.198667				GMFB	0.0048506	0.316843							WDR7	0.00327481	0.183391	FAM98B	0.0048506	0.423814	HOMER1	0.00780033	0.34605				PPME1	0.00882036	0.152201	NDUFA6	0.00607143	0.319605	IDH3B	0.00966192	0.168707
31	SLC44A1	0.0193986	0.212759	SYNPO	0.0048506	0.259664				GPRIN1	0.00146638	0.297829										FH	0.00995795	0.183931	HP1BP3	0.0122662	0.2287				PTPRZ1	0.0112244	0.217585	NDUFS5	0.00780033	0.185271	IMMT	0.0183437	0.123449
32	THEMIS	0.0182135	4.64438	WDR82	0.0316607	0.97026				ICAM5	0.00057831	0.289195										FN3K	0.0235196	0.205639	HSPA4L	0.0173393	0.136596				RAB21	0.00398595	0.220608	PACS1	0.00373046	0.173531	ITSN1	0.0159231	0.115092
33	TNC	0.00016695	0.655357							ISOC2	0.0276365	0.178999										G3BP2	0.0146096	0.268721	ILF2	0.0205062	0.219788				RBP1	0.00909331	0.49578	PC	0.00607143	0.157977	KLC1	0.00588157	0.177513
34	VCAN	0.00315555	0.515694							ITPKA	0.000495382	0.527858										GCLC	0.00439906	0.242229	INA	0.0112244	0.234055				RPSA	0.00454515	0.198041	PCCA	0.0112244	0.118826	L1CAM	0.000251953	0.251414
35	ZYX	0.0205062	0.210131							LANCL2	0.0193986	0.155245										H1-0	0.0048506	0.386157	INPP5J	0.0240281	1.92167				SEPTIN7	0.00337506	0.169215	PDCD6IP	0.00257281	0.140219	LSAMP	0.000160128	0.279239
36										LINGO1	0.0112244	0.251629										H2BC7	0.0112244	0.272735	ISOC2	0.00105671	0.296393				SPTBN1	0.00534367	0.115747	PDIA4	0.0188647	0.532659	LY6H	0.0283799	0.253925
37										LRRC57	0.0428281	0.150337										H4C2	0.00569708	0.312259	KCNAB2	0.0183437	0.183802				STIP1	0.00373046	0.21054	PHB	0.00534367	0.134557	MAP2	0.00551782	0.185988
38										LSAMP	0.0496575	0.127938										HAPLN4	0.00348995	0.520869	KIF5B	0.0133927	0.263875				SUCLA2	0.00348995	0.185447	PHB2	0.00275511	0.194151	MTCH2	0.0051745	0.204394
39										LY6H	0.000135377	0.488512										HAX1	0.0449149	0.661326	LARS1	0.00469563	0.272296				TFAM	0.00240161	0.262782	PSMB7	0.00360838	0.324168	NCAM2	0.0122662	0.143076
40										MAPK1	0.00266254	0.224539										HDHD2	0.00425723	0.284599	LGI3	0.0141936	0.351412				THY1	0.0130074	0.230907	PSMD6	0.00780033	0.308777	NECTIN1	0.00626679	0.223988
41										MAPRE2	0.012632	0.161917										HNRNPD	0.00360838	0.202133	LONP1	0.000911106	0.168117				TPPP	0.00257281	0.198509	RPL23A	0.00194864	0.350054	NTM	0.00733107	0.216585
42										MAPT	0.00373046	0.198828										HNRNPH1	0.000440614	0.253774	LRPPRC	0.0340819	0.112641				UBE2M	0.020506	0.205769	SEPTIN3	0.00829633	0.215922	OXR1	0.000845473	0.226207
43										NAT14	0.00232951	1.02021										HNRNPM	0.00157537	0.206344	LRRC57	0.0168554	0.325646				UQCRC1	0.0291404	0.15313	SNCG	0.0315282	0.238853	PC	0.0163834	0.133116
44										NCAM2	0.0141936	0.146753										HNRNPU	0.00804491	0.185945	MACF1	0.00780033	0.217777							SYNJ1	0.00398595	0.116102	PCLO	0.00756244	0.231243
45										NECAB2	7.01e-06	0.680452										HSPA9	0.022271	0.128862	MARS1	0.000440614	0.436177							TMX3	0.00181604	0.317737	PCYT2	0.00551773	0.230285
46										NECTIN1	0.00266254	0.264165										ILF2	0.000251953	0.375215	MPP1	0.00117973	0.416317							TUBB6	0.0119679	2.65773	PIP4P2	0.00261708	1.53187
47										NPTX1	0.0048506	0.343541										INA	0.00294913	0.51564	MRPS27	0.0106878	0.657577							VGF	0.00780033	0.319064	PIP5K1C	0.00194864	0.211597
48										NPTXR	0.00348988	0.674754										INPP5J	0.0174623	1.81746	MYO18A	0.00337506	0.208741							YARS1	0.0193986	0.130699	PPT1	0.0115626	0.233676
49										OPTN	0.00126896	0.264908										IPO7	0.00909331	0.236154	NCKIPSD	0.00305075	0.435882										PRKCG	0.012632	0.263993
50										PAFAH1B3	0.00305075	0.188158										KCNA2	0.0154742	0.400721	NDUFS3	0.0133927	0.148071										PRRT2	0.0315279	0.170754
51										PCDH1	0.0122662	0.306386										KCNAB2	0.00626679	0.432065	NDUFS4	0.00337499	0.558109										PSMD6	0.0299184	0.17944
52										PDE2A	0.000755249	0.321872										KTN1	0.00385629	0.2987	NDUFV1	0.0283799	0.133573										PTGR1	0.00385629	0.199424
53										PDPK1	0.00348995	0.240654										LAP3	0.0154742	0.302872	NES	0.00814788	9.6089										PTPRD	0.0255062	0.134663
54										PDXP	0.012632	0.138422										LGI3	0.0183437	0.403778	NGEF	0.00688729	0.44398										RAB3C	0.00425723	0.256541
55										PEA15	0.00454515	0.367781										LRPPRC	0.00607143	0.166911	PANK4	0.00231998	0.257983										RAN	0.00966192	0.124768
56										PGRMC1	0.0193986	0.192486										LRRC59	0.0133927	0.388661	PCK2	0.0118674	1.0667										RAP2A	0.0291404	0.144269
57										PPM1B	0.00553874	2.52265										MACROH2A1	0.0105743	0.24396	PDHB	0.00285061	0.2975										RPH3A	0.00780033	0.238659
58										PPP1R9B	0.00275511	0.268142										MAG	0.00348995	0.532708	PFAS	0.00995795	0.497342										RTN3	0.00248581	0.190737
59										PPP3CB	0.00588157	0.240395										MPP2	1.25e-05	0.565477	PFDN6	0.0133927	0.332873										SDHA	0.00337506	0.232741
60										PRKCE	0.00469563	0.260647										MYEF2	0.00733107	0.214345	PKM	0.00425723	0.184942										SEPTIN11	0.0193986	0.211575
61										PRKCG	0.00122359	0.464088										MYH9	0.0354233	0.120301	PPA1	0.0150364	0.229245										SLC9A3R1	0.022271	0.157653
62										PRUNE2	0.00756244	0.286497										NDUFA13	0.00337506	0.205593	PRDX5	0.0216686	0.105728										STXBP6	0.0111645	1.42439
63										PSMB7	0.0064678	0.304442										PCBP1	0.00882036	0.159844	PRKDC	0.00151997	0.345448										SYNJ1	0.00882036	0.124351
64										PSME1	0.0119098	0.251809										PCCB	0.000440614	0.313618	PSMD5	0.0216686	0.380655										TAGLN3	0.0133927	0.155383
65										RAB27B	0.0204482	2.60599										PGK1	0.00057831	0.225797	PVALB	0.0291404	0.379006										TMEM65	0.000147263	0.48506
66										RAB3A	0.012632	0.172496										PMP2	0.0168554	0.655646	PYGM	0.0387308	0.129187										VPS26B	0.00169177	0.206982
67										RAD23B	0.0051745	0.132528										PPA1	0.0105743	0.204751	RECQL	0.0274912	4.07173
68										RHBDD2	0.00201895	2.619										PPP1CC	0.0177731	2.48262	SCAI	0.00109633	0.297713
69										SHANK3	0.00257281	0.246899										PSMD5	0.0397226	0.212022	SDHB	0.0105743	0.22553
70										SLC17A7	0.0146096	0.245503										PTGES2	0.00733107	0.263349	SEC24C	0.00151997	0.360058
71										SLC30A3	0.00439906	0.501511										PVALB	0.000814356	1.14186	SLC12A5	0.0064678	0.22859
72										SLC4A8	0.0033802	1.73798										PYGM	0.00122359	0.443778	SULT4A1	0.00469563	0.289902
73										SLC6A17	0.0183437	0.354952										QKI	0.010262	0.341096	TARS1	0.000153569	0.453459
74										SLC8A2	0.0438204	0.553769										RHOT1	0.00326362	0.314807	TMEM167A	0.00139842	0.962203
75										SNCG	0.00373046	0.333495										RPL13	0.00175289	0.275302	TPP2	0.00157537	0.256327
76										SORBS2	0.0484596	0.134015										RPLP0	0.0255062	0.11855	TRAPPC1	0.0119833	1.10204
77										STX1A	0.0159231	0.26893										RPS16	0.00937377	0.416508	TRIO	0.00117973	0.365663
78										SYN2	0.000700146	0.35559										RUVBL1	0.0064678	0.404249	TUBA8	0.00626679	0.461175
79										TBC1D24	0.00360838	0.250301										RYR2	0.0159231	0.163208	UQCRC2	0.00756232	0.267831
80										TOM1L2	0.00937377	0.157815										SAFB	0.0283299	0.425585	UQCRH	0.0255062	0.20603
81										TUBAL3	0.00855463	0.14718										SEPTIN4	0.0105743	0.236215	VARS1	0.00626679	0.166172
82										USP14	0.00667458	0.119319										SHPK	0.0067191	2.2104	XRCC5	0.00231998	0.291411
83										USP5	0.00326362	0.280072										SLC12A5	0.0173393	0.273356	XRCC6	0.0105743	0.160131
84										VAT1L	0.00469563	0.296382										SNRPD3	0.0178353	0.32826
85										VTI1B	0.0233894	0.340583										TARS1	0.0048506	0.323753
86																						TFAM	0.0163834	0.16688
87																						TMSB10	0.0122655	0.454969
88																						TPR	0.0051745	0.294138
89																						TRIM28	0.00780033	0.247157
90																						UBE2L3	0.0340819	0.137326
91																						UQCRC2	0.0102619	0.232643
92																						UQCRH	0.00373046	0.257111
93																						VPS4A	0.0283799	0.171962
94																						XRCC5	0.0051745	0.248203
95																						XRCC6	0.012632	0.124596

## Sheet: Table S8
Table S8 enriched GO-BP of protein signatures from the right 13 BAs by proteomics
BA	Term	Count	%	PValue	minus log10P value	Genes	List Total	Pop Hits	Pop Total	Fold Enrichment	Bonferroni	Benjamini	FDR
BA21	GO:0048172~regulation of short-term neuronal synaptic plasticity	3	9.375	0.000225378	3.64709	RAB3A, SLC4A10, SHISA7	30	15	19333	128.887	0.0653855	0.0437064	0.043415
	GO:0010763~positive regulation of fibroblast migration	3	9.375	0.000291376	3.53555	DMTN, PAK3, ARHGEF7	30	17	19333	113.724	0.0837129	0.0437064	0.043415
	GO:0046777~protein autophosphorylation	4	12.5	0.00250432		CAMK2D, GRK5, CAMK4, MARK2	30	182	19333	14.1634	0.52869	0.250432	0.248763
	GO:0035556~intracellular signal transduction	5	15.625	0.00444103		DGKB, CAMK4, PAK3, ARHGEF7, MARK2	30	453	19333	7.11295	0.736915	0.30382	0.301794
	GO:0009791~post-embryonic development	3	9.375	0.00506367		RAB3A, SLC4A10, ITPR1	30	71	19333	27.2296	0.781934	0.30382	0.301794
	GO:0006468~protein phosphorylation	5	15.625	0.00641948		CAMK2D, GRK5, CAMK4, PAK3, MARK2	30	503	19333	6.4059	0.855149	0.320974	0.318834
	GO:0071277~cellular response to calcium ion	3	9.375	0.00854151		CAMK2D, DMTN, CPNE6	30	93	19333	20.7882	0.923729	0.366065	0.363624
	GO:0018105~peptidyl-serine phosphorylation	3	9.375	0.0302969		CAMK2D, CAMK4, MARK2	30	182	19333	10.6225	0.999902	0.776208	0.771033
	GO:0007268~chemical synaptic transmission	3	9.375	0.0549479		CPNE6, SNCG, NPTX1	30	253	19333	7.6415	1	0.915798	0.909692
BA22	GO:0050808~synapse organization	3	11.5385	0.00222288		APP, PAK3, PPFIA3	24	59	19333	40.9597	0.543116	0.689883	0.689883
	GO:0016477~cell migration	4	15.3846	0.00391979		FSCN1, PTPRK, CDC42BPB, JAM3	24	271	19333	11.8899	0.749044	0.689883	0.689883
	GO:0031175~neuron projection development	3	11.5385	0.01035		APP, PTPRK, MAP4	24	130	19333	18.5894	0.974323	1	1
	GO:0030036~actin cytoskeleton organization	3	11.5385	0.019384		ABLIM3, FSCN1, CDC42BPB	24	181	19333	13.3515	0.998982	1	1
	GO:0006897~endocytosis	3	11.5385	0.0251257		APP, BIN1, EPN1	24	208	19333	11.6184	0.999871	1	1
	GO:0007155~cell adhesion	4	15.3846	0.027196		APP, VCAN, PTPRK, JAM3	24	555	19333	5.80571	0.999939	1	1
BA37	GO:0007399~nervous system development	10	11.7647	5.35365e-05	4.27135	GMFB, DPYSL4, GDA, CPNE6, DYRK1A, LSAMP, CRMP1, PCDH1, LY6H, PAFAH1B3	81	415	19333	5.7513	0.0415157	0.0333584	0.0329372
	GO:1903078~positive regulation of protein localization to plasma membrane	5	5.88235	9.08871e-05	4.0415	DPP10, PDPK1, PRKCE, ATP2B4, PPP1R9B	81	57	19333	20.9368	0.0694559	0.0333584	0.0329372
	GO:0007612~learning	5	5.88235	0.000126357	3.8984	PPP3CB, ATP8A1, SHANK3, PPP1R9B, SLC8A2	81	62	19333	19.2483	0.0952363	0.0333584	0.0329372
	GO:0017156~calcium ion regulated exocytosis	4	4.70588	0.000310359	3.50814	PPP3CB, RAB3A, SYN2, STX1A	81	32	19333	29.8349	0.217954	0.0491608	0.0485401
	GO:2000463~positive regulation of excitatory postsynaptic potential	4	4.70588	0.000310359	3.50814	TBC1D24, BAIAP2, SHANK3, STX1A	81	32	19333	29.8349	0.217954	0.0491608	0.0485401
	GO:0071277~cellular response to calcium ion	5	5.88235	0.000600209		CAMK2D, DMTN, CPNE5, CPNE6, ITPKA	81	93	19333	12.8322	0.378431	0.0716786	0.0707735
	GO:0007268~chemical synaptic transmission	7	8.23529	0.000633523		PRKCG, USP14, CPNE6, MAPK1, SNCG, NPTX1, SYN2	81	253	19333	6.60377	0.394626	0.0716786	0.0707735
	GO:0048488~synaptic vesicle endocytosis	4	4.70588	0.000854216		TBC1D24, SNCG, RAB27B, STX1A	81	45	19333	21.2159	0.491773	0.083682	0.0826254
	GO:0018105~peptidyl-serine phosphorylation	6	7.05882	0.000950931		PRKCG, CAMK2D, PDPK1, PRKCE, DYRK1A, MAPK1	81	182	19333	7.86854	0.529282	0.083682	0.0826254
	GO:0048167~regulation of synaptic plasticity	4	4.70588	0.0015331		PPP3CB, ITPKA, MAPT, BAIAP2	81	55	19333	17.3585	0.703333	0.121421	0.119888
	GO:0007155~cell adhesion	9	10.5882	0.00207443		EPHA4, CHL1, PRKCE, LSAMP, FLOT2, NCAM2, ICAM5, PCDH1, NECTIN1	81	555	19333	3.87047	0.806921	0.149359	0.147473
	GO:0007611~learning or memory	4	4.70588	0.0025883		PRKCG, MAPK1, MAPT, SLC8A2	81	66	19333	14.4654	0.871598	0.164591	0.162512
	GO:0060291~long-term synaptic potentiation	4	4.70588	0.00270161		PRKCG, MAPK1, SHANK3, SLC8A2	81	67	19333	14.2495	0.882648	0.164591	0.162512
	GO:0018107~peptidyl-threonine phosphorylation	4	4.70588	0.00318533		CAMK2D, PDPK1, DYRK1A, MAPK1	81	71	19333	13.4467	0.920087	0.180199	0.177924
	GO:0006468~protein phosphorylation	8	9.41176	0.00479092		PRKCG, CAMK2D, PPP3CB, GMFB, PDPK1, PRKCE, DYRK1A, MAPK1	81	503	19333	3.79609	0.977708	0.252961	0.249767
	GO:0007613~memory	4	4.70588	0.00581616		PPP3CB, MAPT, SHANK3, SLC8A2	81	88	19333	10.849	0.990146	0.2879	0.284265
	GO:0046777~protein autophosphorylation	5	5.88235	0.0068931		PRKCG, EPHA4, CAMK2D, PDPK1, DYRK1A	81	182	19333	6.55712	0.995823	0.320085	0.316043
	GO:0043278~response to morphine	3	3.52941	0.00727465		PRKCG, PRKCE, PEA15	81	31	19333	23.098	0.996919	0.320085	0.316043
	GO:0035725~sodium ion transmembrane transport	4	4.70588	0.0109868		SLC4A8, SLC6A17, SLC17A7, SLC8A2	81	111	19333	8.60105	0.999841	0.435076	0.429583
	GO:0006906~vesicle fusion	3	3.52941	0.0130806		CORO1A, STX1A, VTI1B	81	42	19333	17.0485	0.99997	0.492559	0.48634
	GO:0006836~neurotransmitter transport	3	3.52941	0.0136822		SLC6A17, SLC17A7, STX1A	81	43	19333	16.652	0.999982	0.492559	0.48634
	GO:0016192~vesicle-mediated transport	5	5.88235	0.0161629		CPNE6, RAB27B, STX1A, OPTN, VTI1B	81	234	19333	5.09998	0.999998	0.494727	0.488481
	GO:0016358~dendrite development	3	3.52941	0.016206		TBC1D24, BAIAP2, PPP1R9B	81	47	19333	15.2348	0.999998	0.494727	0.488481
	GO:0031175~neuron projection development	4	4.70588	0.0167598		GPRIN1, TBC1D24, MAPT, PPP1R9B	81	130	19333	7.34397	0.999998	0.494727	0.488481
	GO:0071364~cellular response to epidermal growth factor stimulus	3	3.52941	0.0168657		PDPK1, BAIAP2, PPP1R9B	81	48	19333	14.9174	0.999999	0.494727	0.488481
	GO:0050808~synapse organization	3	3.52941	0.0248472		SNCG, MAPT, SLC8A2	81	59	19333	12.1362	1	0.65496	0.64669
	GO:0071320~cellular response to cAMP	3	3.52941	0.0256361		DMTN, PDE2A, ASS1	81	60	19333	11.934	1	0.65496	0.64669
	GO:0007420~brain development	5	5.88235	0.0269764		SLC6A17, SLC17A7, BAIAP2, PAFAH1B3, ADGRL3	81	274	19333	4.35546	1	0.661031	0.652684
	GO:0043524~negative regulation of neuron apoptotic process	4	4.70588	0.0282946		PRKCG, CHL1, PDPK1, CORO1A	81	159	19333	6.0045	1	0.661031	0.652684
	GO:0072659~protein localization to plasma membrane	4	4.70588	0.0292122		DPP10, DPP6, RAB3A, FLOT2	81	161	19333	5.92991	1	0.661031	0.652684
	GO:0008286~insulin receptor signaling pathway	3	3.52941	0.0314363		PDPK1, MAPK1, BAIAP2	81	67	19333	10.6871	1	0.691598	0.682865
	GO:0007416~synapse assembly	3	3.52941	0.034066		MAPT, SHANK3, ADGRL3	81	70	19333	10.2291	1	0.691801	0.683067
	GO:0006909~phagocytosis	3	3.52941	0.034066		ANXA11, ICAM5, CORO1A	81	70	19333	10.2291	1	0.691801	0.683067
	GO:0030036~actin cytoskeleton organization	4	4.70588	0.0392456		DMTN, PDPK1, ITPKA, CORO1A	81	181	19333	5.27467	1	0.748297	0.738848
	GO:0007411~axon guidance	4	4.70588	0.0403338		EPHA4, CHL1, CRMP1, NECTIN1	81	183	19333	5.21703	1	0.748297	0.738848
	GO:0050804~modulation of synaptic transmission	3	3.52941	0.0434163		SLC4A8, DGKB, PPP1R9B	81	80	19333	8.95046	1	0.781483	0.771615
	GO:0032956~regulation of actin cytoskeleton organization	3	3.52941	0.0453891		DMTN, BAIAP2, CORO1A	81	82	19333	8.73216	1	0.781483	0.771615
	GO:0007165~signal transduction	10	11.7647	0.0779835		TOM1L2, PPP3CB, GMFB, CHL1, PRKCE, PDE2A, ITPKA, MAPK1, OPTN, CHGB	81	1268	19333	1.88233	1	0.973078	0.960791
	GO:0006887~exocytosis	3	3.52941	0.0821866		RAB3A, RAB27B, STX1A	81	115	19333	6.22641	1	0.973078	0.960791
	GO:0030335~positive regulation of cell migration	4	4.70588	0.0964264		EPHA4, ATP8A1, MAPK1, CORO1A	81	264	19333	3.61635	1	1	0.988622
	GO:0000165~MAPK cascade	3	3.52941	0.0985304		PRKCE, PEA15, SHANK3	81	128	19333	5.59404	1	1	0.988622
BA39	/	/	/	/	/	/	/	/	/	/	/	/	/
BA40	GO:0006886~intracellular protein transport	6	20	0.000117516	3.9299	STX1B, STXBP1, AP2S1, VPS35, AP2B1, AP2A2	30	329	19333	11.7526	0.031233	0.0191784	0.0191074
	GO:0098884~postsynaptic neurotransmitter receptor internalization	3	10	0.000142063	3.84752	AP2S1, AP2B1, AP2A2	30	12	19333	161.108	0.0376332	0.0191784	0.0191074
	GO:0072583~clathrin-dependent endocytosis	3	10	0.000690498		AP2S1, AP2B1, AP2A2	30	26	19333	74.3577	0.17014	0.0621448	0.0619146
	GO:0016192~vesicle-mediated transport	4	13.3333	0.0050707		STXBP1, AP2S1, AP2B1, AP2A2	30	234	19333	11.016	0.746546	0.342272	0.341005
	GO:0005975~carbohydrate metabolic process	3	10	0.0272999		PYGB, IDH2, LANCL2	30	172	19333	11.2401	0.999432	0.759561	0.756748
	GO:0007268~chemical synaptic transmission	3	10	0.0549479		CHRM1, SV2B, NPTX1	30	253	19333	7.6415	1	1	1
BA41	GO:1900152~negative regulation of nuclear-transcribed mRNA catabolic process, deadenylation-dependent decay	3	3.15789	0.000823544		DHX9, HNRNPD, HNRNPU	95	9	19333	67.8351	0.462705	0.438386	0.438386
	GO:0070934~CRD-mediated mRNA stabilization	3	3.15789	0.00125024		DHX9, HNRNPD, HNRNPU	95	11	19333	55.5014	0.610648	0.438386	0.438386
	GO:0045739~positive regulation of DNA repair	4	4.21053	0.00174424		TRIM28, DHX9, RUVBL1, APBB1	95	49	19333	16.6127	0.731876	0.438386	0.438386
	GO:2000767~positive regulation of cytoplasmic translation	3	3.15789	0.00268497		DHX9, HNRNPD, HNRNPU	95	16	19333	38.1572	0.868295	0.506117	0.506117
	GO:0032508~DNA duplex unwinding	4	4.21053	0.00342124		XRCC6, XRCC5, DHX9, RUVBL1	95	62	19333	13.1294	0.924531	0.515923	0.515923
	GO:0000380~alternative mRNA splicing, via spliceosome	3	3.15789	0.00652439		DDX17, HNRNPM, DHX9	95	25	19333	24.4206	0.992813	0.812721	0.812721
	GO:0001778~plasma membrane repair	3	3.15789	0.00758558		VPS4A, ANXA6, MYH9	95	27	19333	22.6117	0.99679	0.812721	0.812721
	GO:0051028~mRNA transport	4	4.21053	0.00906679		DHX9, G3BP2, LRPPRC, QKI	95	88	19333	9.25024	0.998959	0.812721	0.812721
	GO:1990830~cellular response to leukemia inhibitory factor	4	4.21053	0.013871		RPS16, XRCC5, HNRNPU, INA	95	103	19333	7.90312	0.999973	1	1
	GO:0000398~mRNA splicing, via spliceosome	5	5.26316	0.0167295		HNRNPM, DDX39B, HNRNPH1, HNRNPU, SNRPD3	95	201	19333	5.06232	0.999997	1	1
	GO:0045893~positive regulation of transcription, DNA-templated	9	9.47368	0.0246437		XRCC6, TRIM28, PTGES2, RUVBL1, HNRNPD, TFAM, APBB1, ILF2, UBE2L3	95	724	19333	2.52976	1	1	1
	GO:0000723~telomere maintenance	3	3.15789	0.0334521		XRCC6, XRCC5, RUVBL1	95	59	19333	10.3477	1	1	1
	GO:0045665~negative regulation of neuron differentiation	3	3.15789	0.036628		DDX6, MAG, CNTN2	95	62	19333	9.84703	1	1	1
	GO:0006334~nucleosome assembly	4	4.21053	0.0386422		H2BC7, H4C2, MACROH2A1, H1-0	95	153	19333	5.3204	1	1	1
	GO:0009060~aerobic respiration	3	3.15789	0.0456307		NDUFA13, UQCRC2, UQCRH	95	70	19333	8.72165	1	1	1
	GO:0006310~DNA recombination	3	3.15789	0.0617665		XRCC6, XRCC5, RUVBL1	95	83	19333	7.35561	1	1	1
	GO:0045727~positive regulation of translation	3	3.15789	0.0630783		DDX39B, HNRNPD, ABCF1	95	84	19333	7.26805	1	1	1
	GO:0002181~cytoplasmic translation	3	3.15789	0.0711435		RPS16, RPLP0, RPL13	95	90	19333	6.78351	1	1	1
	GO:0006412~translation	4	4.21053	0.0949244		RPS16, RPLP0, RPL13, ABCF1	95	223	19333	3.65032	1	1	1
BA42	GO:0009060~aerobic respiration	7	8.33333	4.08743e-07	6.38855	NDUFS4, CAT, NDUFS3, UQCRC2, NDUFV1, SDHB, UQCRH	80	70	19333	24.1662	0.000297521	0.000297565	0.000294704
	GO:2000767~positive regulation of cytoplasmic translation	4	4.7619	3.53926e-05	4.45109	PKM, DHX9, HNRNPD, HNRNPU	80	16	19333	60.4156	0.0254372	0.0128829	0.012759
	GO:0048511~rhythmic process	5	5.95238	0.000278678		DDB1, CSNK2A1, PRKDC, DHX9, CCAR2	80	77	19333	15.6924	0.183645	0.0676258	0.0669755
	GO:1900152~negative regulation of nuclear-transcribed mRNA catabolic process, deadenylation-dependent decay	3	3.57143	0.000582602		DHX9, HNRNPD, HNRNPU	80	9	19333	80.5542	0.345745	0.092079	0.0911937
	GO:0045333~cellular respiration	4	4.7619	0.000672133		NDUFS4, COX7A2, UQCRC2, UQCRH	80	42	19333	23.0155	0.387053	0.092079	0.0911937
	GO:0070934~CRD-mediated mRNA stabilization	3	3.57143	0.000885375		DHX9, HNRNPD, HNRNPU	80	11	19333	65.908	0.475253	0.092079	0.0911937
	GO:0048660~regulation of smooth muscle cell proliferation	3	3.57143	0.000885375		XRCC6, XRCC5, PRKDC	80	11	19333	65.908	0.475253	0.092079	0.0911937
	GO:0048146~positive regulation of fibroblast proliferation	4	4.7619	0.00172379		PRKDC, DHX9, NDUFS4, EGFR	80	58	19333	16.6664	0.71521	0.156865	0.155357
	GO:0032508~DNA duplex unwinding	4	4.7619	0.00208826		XRCC6, XRCC5, DHX9, RECQL	80	62	19333	15.5911	0.78169	0.165275	0.163686
	GO:0042776~mitochondrial ATP synthesis coupled proton transport	4	4.7619	0.00239075		NDUFS4, NDUFS3, NDUFV1, SDHB	80	65	19333	14.8715	0.824927	0.165275	0.163686
	GO:0042752~regulation of circadian rhythm	4	4.7619	0.00249728		DDB1, PRKDC, HNRNPD, CCAR2	80	66	19333	14.6462	0.838022	0.165275	0.163686
	GO:0006418~tRNA aminoacylation for protein translation	3	3.57143	0.00465364		LARS1, MARS1, VARS1	80	25	19333	28.9995	0.966485	0.282321	0.279606
	GO:0042744~hydrogen peroxide catabolic process	3	3.57143	0.00581733		PRDX5, CAT, HBD	80	28	19333	25.8924	0.985698	0.325771	0.322638
	GO:0002218~activation of innate immune response	3	3.57143	0.00709984		XRCC6, XRCC5, PRKDC	80	31	19333	23.3867	0.994412	0.369192	0.365642
	GO:0006303~double-strand break repair via nonhomologous end joining	3	3.57143	0.00898949		XRCC6, XRCC5, PRKDC	80	35	19333	20.7139	0.998604	0.43629	0.432095
	GO:0032869~cellular response to insulin stimulus	4	4.7619	0.0101082		PKM, PRKDC, MARS1, PCK2	80	109	19333	8.86835	0.999386	0.459921	0.455499
	GO:0006120~mitochondrial electron transport, NADH to ubiquinone	3	3.57143	0.0158251		NDUFS4, NDUFS3, NDUFV1	80	47	19333	15.4253	0.999991	0.591371	0.585684
	GO:0043066~negative regulation of apoptotic process	7	8.33333	0.0212916		DDB1, PRDX5, PRKDC, CAT, MYO18A, HIP1R, EGFR	80	530	19333	3.19177	1	0.654471	0.648178
	GO:0007417~central nervous system development	4	4.7619	0.0235775		TRIO, HAPLN4, NES, DCLK1	80	150	19333	6.44433	1	0.654471	0.648178
	GO:0071230~cellular response to amino acid stimulus	3	3.57143	0.024273		LARS1, HNRNPD, EGFR	80	59	19333	12.2879	1	0.654471	0.648178
	GO:0000723~telomere maintenance	3	3.57143	0.024273		XRCC6, XRCC5, PRKDC	80	59	19333	12.2879	1	0.654471	0.648178
	GO:0007420~brain development	5	5.95238	0.0259068		XRCC6, XRCC5, PRKDC, NDUFS4, NES	80	274	19333	4.4099	1	0.673576	0.667099
	GO:0051592~response to calcium ion	3	3.57143	0.0274181		HOMER1, HNRNPD, EGFR	80	63	19333	11.5077	1	0.685776	0.679182
	GO:0048812~neuron projection morphogenesis	3	3.57143	0.0307179		TRIO, DCLK1, EGFR	80	67	19333	10.8207	1	0.721375	0.714439
	GO:0042493~response to drug	5	5.95238	0.0320323		SLC12A5, XRCC5, CAT, UQCRC2, PFAS	80	293	19333	4.12393	1	0.728735	0.721727
	GO:0006915~apoptotic process	7	8.33333	0.0377784		DDB1, PRDX5, HINT2, CSNK2A1, MYO18A, HIP1R, CUL1	80	607	19333	2.78688	1	0.785791	0.778235
	GO:0006310~DNA recombination	3	3.57143	0.0453517		XRCC6, XRCC5, RECQL	80	83	19333	8.73479	1	0.895281	0.886673
	GO:0045727~positive regulation of translation	3	3.57143	0.0463375		DDX39B, PRKDC, HNRNPD	80	84	19333	8.6308	1	0.895281	0.886673
	GO:0016055~Wnt signaling pathway	4	4.7619	0.0469011		DDB1, MACF1, CSNK2A1, CCAR2	80	197	19333	4.90685	1	0.895281	0.886673
	GO:1990830~cellular response to leukemia inhibitory factor	3	3.57143	0.0664783		XRCC5, HNRNPU, INA	80	103	19333	7.03871	1	1	0.991747
	GO:0009410~response to xenobiotic stimulus	4	4.7619	0.0767238		SLC12A5, XRCC5, CAT, PFAS	80	242	19333	3.99442	1	1	0.991747
	GO:0001649~osteoblast differentiation	3	3.57143	0.0926913		DHX9, CAT, HNRNPU	80	125	19333	5.7999	1	1	0.991747
BA44	/	/	/	/	/	/	/	/	/	/	/	/	/
BA45	GO:0007417~central nervous system development	6	13.9535	1.77491e-05	4.75082	NCKAP1, ALDH5A1, PTPRZ1, GSTP1, HAPLN4, SPTBN1	43	150	19333	17.9842	0.00909922	0.00914079	0.00914079
	GO:0006099~tricarboxylic acid cycle	4	9.30233	4.97078e-05	4.30358	SUCLA2, PDHA1, MDH1, IDH2	43	33	19333	54.4975	0.0252752	0.0127998	0.0127998
	GO:0048709~oligodendrocyte differentiation	3	6.97674	0.00292413		PTPRZ1, CTNNB1, TPPP	43	37	19333	36.4544	0.778677	0.501975	0.501975
	GO:0007155~cell adhesion	6	13.9535	0.00678156		LSAMP, CTNNB1, RPSA, NCAM2, THY1, HAPLN4	43	555	19333	4.86059	0.969935	0.646322	0.646322
	GO:0042475~odontogenesis of dentin-containing tooth	3	6.97674	0.00752996		GNAO1, HDAC2, CTNNB1	43	60	19333	22.4802	0.979608	0.646322	0.646322
	GO:0005975~carbohydrate metabolic process	3	6.97674	0.053731		ALDH2, MDH1, IDH2	43	172	19333	7.84194	1	1	1
	GO:0098609~cell-cell adhesion	3	6.97674	0.0646225		DLG2, CTNNB1, THY1	43	191	19333	7.06185	1	1	1
BA6	GO:0006090~pyruvate metabolic process	4	8.69565	2.22344e-06	5.65298	LDHA, PC, ME3, ME2	44	12	19333	146.462	0.000735687	0.000735957	0.000735957
	GO:0006457~protein folding	4	8.69565	0.00657841		ERP29, HYOU1, CALR, PDIA4	44	172	19333	10.2183	0.887483	0.701982	0.701982
	GO:0009306~protein secretion	3	6.52174	0.00713681		ERP29, SNCG, PDIA4	44	57	19333	23.1256	0.90659	0.701982	0.701982
	GO:0042776~mitochondrial ATP synthesis coupled proton transport	3	6.52174	0.00919727		NDUFA6, NDUFS5, ATP5PO	44	65	19333	20.2794	0.953036	0.701982	0.701982
	GO:0009060~aerobic respiration	3	6.52174	0.010604		NDUFA6, NDUFS5, ME3	44	70	19333	18.8308	0.970656	0.701982	0.701982
	GO:0034976~response to endoplasmic reticulum stress	3	6.52174	0.0153497		HYOU1, EEF2, PDIA4	44	85	19333	15.5078	0.994025	0.846791	0.846791
	GO:0042493~response to drug	4	8.69565	0.0272242		LDHA, LGALS1, CALR, EEF2	44	293	19333	5.99845	0.999892	1	1
	GO:0000226~microtubule cytoskeleton organization	3	6.52174	0.0367635		DYNC1LI1, TUBB6, MAP2	44	136	19333	9.69235	0.999996	1	1
	GO:1902600~hydrogen ion transmembrane transport	3	6.52174	0.0377518		ATP5PO, ATP6V0D1, ATP6V1F	44	138	19333	9.55188	0.999997	1	1
	GO:0042981~regulation of apoptotic process	3	6.52174	0.0995342		LGALS1, ACTN2, CALR	44	240	19333	5.49233	1	1	1
BA4	GO:0033693~neurofilament bundle assembly	3	11.5385	4.81229e-06	5.31765	NEFL, NEFM, NEFH	26	3	19333	743.577	0.00140901	0.00141	0.00141
	GO:0006629~lipid metabolic process	3	11.5385	0.0291197		PC, ENPP6, BCAT1	26	207	19333	10.7765	0.999826	1	1
BA3/1/2	GO:0033693~neurofilament bundle assembly	3	8.57143	8.99619e-06	5.04594	NEFL, NEFM, NEFH	35	3	19333	552.371	0.00283877	0.0028428	0.0028338
	GO:0045109~intermediate filament organization	4	11.4286	0.000210819	3.67609	NEFL, NEFM, PLEC, GFAP	35	66	19333	33.4771	0.0644549	0.0333094	0.033204
	GO:0001501~skeletal system development	4	11.4286	0.0017738		ACAN, VCAN, PRDX1, HAPLN2	35	137	19333	16.1276	0.429372	0.181435	0.180861
	GO:0007417~central nervous system development	4	11.4286	0.00229665		ACAN, VCAN, MSI2, HAPLN2	35	150	19333	14.7299	0.516438	0.181435	0.180861
	GO:0008360~regulation of cell shape	3	8.57143	0.0299412		RDX, MYH14, MSN	35	154	19333	10.7605	0.999933	0.764884	0.762464
	GO:0007155~cell adhesion	4	11.4286	0.0730782		ACAN, VCAN, TNC, HAPLN2	35	555	19333	3.98106	1	1	1
BA9	GO:0007155~cell adhesion	11	16.4179	1.31756e-05	4.88023	EPHA4, CNTNAP2, CHL1, ACTN2, CTNND2, NTM, LSAMP, CD99L2, NCAM2, L1CAM, NECTIN1	65	555	19333	5.89502	0.00739047	0.00741787	0.00737834
	GO:0034613~cellular protein localization	4	5.97015	0.00124822		RAP2A, GJA1, ITSN1, SEPTIN11	65	64	19333	18.5894	0.504995	0.267445	0.26602
	GO:0048812~neuron projection morphogenesis	4	5.97015	0.00142511		CNTNAP2, GJA1, DBNL, DBN1	65	67	19333	17.7571	0.551976	0.267445	0.26602
	GO:0007420~brain development	6	8.95522	0.0021258		RTN3, CNTNAP2, SYNJ1, ITSN1, CTNND1, PPT1	65	274	19333	6.51308	0.698233	0.299206	0.297612
	GO:0098609~cell-cell adhesion	5	7.46269	0.00369552		CTNND2, CTNND1, STXBP6, PIP5K1C, NECTIN1	65	191	19333	7.78615	0.875622	0.374252	0.372258
	GO:0061024~membrane organization	3	4.47761	0.00442065		SYNJ1, AAK1, PIP5K1C	65	30	19333	29.7431	0.917449	0.374252	0.372258
	GO:0007628~adult walking behavior	3	4.47761	0.00533164		EPHA4, CEND1, OXR1	65	33	19333	27.0392	0.950696	0.374252	0.372258
	GO:0006099~tricarboxylic acid cycle	3	4.47761	0.00533164		IDH2, IDH3B, SDHA	65	33	19333	27.0392	0.950696	0.374252	0.372258
	GO:0045773~positive regulation of axon extension	3	4.47761	0.00598271		DBNL, L1CAM, DBN1	65	35	19333	25.4941	0.965897	0.374252	0.372258
	GO:0031175~neuron projection development	4	5.97015	0.0091829		CNTNAP2, ATCAY, MAP2, L1CAM	65	130	19333	9.15172	0.994449	0.516997	0.514242
	GO:0032526~response to retinoic acid	3	4.47761	0.013337		GJA1, SYNJ1, GDAP1	65	53	19333	16.8357	0.999479	0.617216	0.613927
	GO:0043524~negative regulation of neuron apoptotic process	4	5.97015	0.0157715		PRKCG, CHL1, PPT1, OXR1	65	159	19333	7.48254	0.99987	0.617216	0.613927
	GO:0072659~protein localization to plasma membrane	4	5.97015	0.0163021		DPP10, RAB3C, RAP2A, ACTN2	65	161	19333	7.38958	0.999904	0.617216	0.613927
	GO:0007411~axon guidance	4	5.97015	0.0228005		EPHA4, CHL1, L1CAM, NECTIN1	65	183	19333	6.50122	0.999998	0.67997	0.676347
	GO:0032880~regulation of protein localization	3	4.47761	0.0316057		ATCAY, MAP2, AAK1	65	84	19333	10.6225	1	0.847335	0.84282
	GO:0050821~protein stabilization	4	5.97015	0.0364718		EPHA4, CTNND1, AAK1, CALR	65	220	19333	5.40783	1	0.911892	0.907032
	GO:0007399~nervous system development	5	7.46269	0.048591		PPT1, LSAMP, SDHA, L1CAM, LY6H	65	415	19333	3.5835	1	0.911892	0.907032
	GO:0006887~exocytosis	3	4.47761	0.0557002		RPH3A, ITSN1, STXBP6	65	115	19333	7.75906	1	0.979975	0.974753
	GO:0008104~protein localization	3	4.47761	0.062703		RAP2A, GJA1, ITSN1	65	123	19333	7.25441	1	0.990729	0.98545
	GO:0016310~phosphorylation	3	4.47761	0.0690625		PRKCG, AK3, PIP5K1C	65	130	19333	6.86379	1	0.990729	0.98545
For FDR>=0.05, terms were in gray.
gene count >2 were included

## Sheet: Table S9
Table S9 differentially expressed proteins (DEPs) between BAs within each functional module in the right hemisphere
BA4 vs. BA6							BA4 vs BA3/1/2							BA21 vs BA22							BA39 vs BA40							BA41 vs BA42							BA44 vs BA45
gene	p_val	avg_log2FC	pct.1	pct.2	p_val_adj	cluster	gene	p_val	avg_log2FC	pct.1	pct.2	p_val_adj	cluster	gene	p_val	avg_log2FC	pct.1	pct.2	p_val_adj	cluster	gene	p_val	avg_log2FC	pct.1	pct.2	p_val_adj	cluster	gene	p_val	avg_log2FC	pct.1	pct.2	p_val_adj	cluster	gene	p_val	avg_log2FC	pct.1	pct.2	p_val_adj	cluster
BCAT1	0.00356863	0.53599	1	1	1	BA4	XRCC6	0.00108625	0.349741	1	1	1	BA312	ITPR1	0.000635508	0.870951	1	1	1	BA21	EIF4A1	0.00453064	0.749307	1	1	1	BA39	MPP2	0.0047182	0.631694	1	1	1	BA41	YKT6	0.00267971	0.402953	1	1	1	BA44
NDRG1	0.0047182	0.935117	1	1	1	BA4	WDR45	0.00197631	8.3006	1	0.556	1	BA312	SLC4A10	0.00453064	0.453466	1	1	1	BA21	FASTKD2	0.01402	12.6436	1	1	1	BA39	EIF3H	0.0104443	8.41508	1	0.778	1	BA41	ASS1	0.00356863	3.19275	1	1	1	BA44
U2AF2	0.00619332	1.08208	1	1	1	BA4	PRDX6	0.0047182	0.532064	1	1	1	BA312	RASGRF2	0.00814044	0.586687	1	1	1	BA21	RAD23B	0.014138	0.28357	1	1	1	BA39	CERS1	0.0118053	14.3563	0.889	0.667	1	BA41	EXOC7	0.00356863	0.610858	1	1	1	BA44
CRTAC1	0.00619332	0.511051	1	1	1	BA4	CPM	0.00614025	16.6548	1	0.778	1	BA312	CNTNAP2	0.00814044	0.331112	1	1	1	BA21	UBXN4	0.0160797	5.85726	1	0.75	1	BA39	UFC1	0.0118053	7.62835	1	0.778	1	BA41	ANXA1	0.00619332	0.867271	1	1	1	BA44
GCLC	0.00807149	0.353695	1	1	1	BA4	CD200	0.00619332	2.28186	1	1	1	BA312	SCAMP4	0.0107734	16.6591	1	0.875	1	BA21	ABHD14B	0.0183978	0.564027	1	1	1	BA39	EFR3A	0.0170039	21.2567	1	0.778	1	BA41	FLNA	0.0104443	0.98703	1	1	1	BA44
TAB1	0.00915373	14.8439	1	1	1	BA4	RPL7	0.00619332	0.490709	1	1	1	BA312	RAPGEF4	0.014138	0.440415	1	1	1	BA21	HSD17B10	0.0183978	0.351271	1	1	1	BA39	NEDD8	0.0171182	0.997325	1	1	1	BA41	ICAM1	0.0117183	26.0292	1	0.667	1	BA44
UBA6	0.0104443	0.539664	1	1	1	BA4	CALB1	0.0104443	1.16733	1	1	1	BA312	PLCB1	0.014138	0.215199	1	1	1	BA21	GSTO1	0.0183978	0.26929	1	1	1	BA39	SMARCA2	0.0214137	8.28459	1	0.778	1	BA41	RAB37	0.0132277	16.4399	1	0.778	1	BA44
ALDH1A1	0.0104443	0.514254	1	1	1	BA4	RAB1A	0.0104443	0.315187	1	1	1	BA312	CIAO2B	0.0159499	16.2284	1	1	1	BA21	MRPL4	0.0208429	11.069	1	0.875	1	BA39	EIF3D	0.0216841	4.55631	1	0.889	1	BA41	PFAS	0.0134187	0.680003	1	1	1	BA44
THEM6	0.0118053	13.8792	1	0.778	1	BA4	HNRNPK	0.0104443	0.282516	1	1	1	BA312	SCN1A	0.0160797	18.1977	1	1	1	BA21	EML2	0.0208429	7.21241	1	0.875	1	BA39	HNRNPA3	0.0216841	0.525646	1	1	1	BA41	ASPSCR1	0.0171182	6.40605	1	1	1	BA44
KYAT1	0.0134187	1.01389	1	1	1	BA4	UBE2Q1	0.0134187	5.60001	1	0.889	1	BA312	CCAR1	0.0160797	8.9458	1	0.75	1	BA21	TMEM205	0.0237414	21.0189	1	1	1	BA39	PSAT1	0.0216841	0.363546	1	1	1	BA41	NAMPT	0.0171182	0.76593	1	1	1	BA44
COPS3	0.0134187	0.65281	1	1	1	BA4	TCEAL5	0.0134187	0.729527	1	1	1	BA312	BCKDHA	0.0183978	3.3155	1	1	1	BA21	FNBP1	0.0237414	12.2213	1	0.875	1	BA39	LYNX1	0.0241209	2.59644	1	0.778	1	BA41	LUZP1	0.0192211	17.5006	1	0.889	1	BA44
PADI2	0.0134187	0.6342	1	1	1	BA4	HEPACAM	0.0134187	0.634332	1	1	1	BA312	RCN2	0.0183978	0.757062	1	1	1	BA21	HARS1	0.0237414	0.381946	1	1	1	BA39	PRMT8	0.0242675	8.45404	1	1	1	BA41	TMED8	0.0192211	12.1411	1	0.778	1	BA44
CBR1	0.0134187	0.601937	1	1	1	BA4	IGSF8	0.0134187	0.277064	1	1	1	BA312	ANKS1B	0.0183978	0.458986	1	1	1	BA21	RPS9	0.0237414	0.351715	1	1	1	BA39	ANKRD29	0.0271166	13.5583	1	0.778	1	BA41	SMPD3	0.0214137	19.5006	1	0.778	1	BA44
SRC	0.0171182	1.45922	1	1	1	BA4	ATP8A2	0.01689	13.8619	1	0.778	1	BA312	PSMD13	0.0183978	0.414627	1	1	1	BA21	GSR	0.0237414	0.235486	1	1	1	BA39	JAM2	0.0272754	8.78656	1	1	1	BA41	IGHG4	0.0216841	20.0981	1	1	1	BA44
GLTP	0.0171182	1.20171	1	1	1	BA4	EIF1AX	0.0170039	8.05713	1	0.889	1	BA312	TTC7B	0.0183978	0.359335	1	1	1	BA21	TRMT112	0.0264196	21.4675	1	0.625	1	BA39	HAX1	0.0272754	6.26108	1	0.889	1	BA41	NCK2	0.0216841	2.83761	1	1	1	BA44
UQCRH	0.0171182	0.637269	1	1	1	BA4	PRDX1	0.0171182	0.290041	1	1	1	BA312	SLC3A2	0.0183978	0.317052	1	1	1	BA21	ACSS2	0.0266056	18.8325	1	0.875	1	BA39	G3BP2	0.0272754	0.638456	1	1	1	BA41	MYL6	0.0216841	0.507126	1	1	1	BA44
EIF3H	0.0192211	14.344	1	0.889	1	BA4	TNKS1BP1	0.0190967	20.7842	1	0.889	1	BA312	KRT16	0.0206865	11.3408	1	0.625	1	BA21	PSPH	0.0301799	23.3321	1	0.875	1	BA39	RAD23B	0.0272754	0.350157	1	1	1	BA41	VPS51	0.0216841	0.365439	1	1	1	BA44
RALBP1	0.0215488	10.0321	1	0.778	1	BA4	CIAO1	0.0190967	12.5835	1	0.778	1	BA312	DHRS7	0.0237414	1.55769	1	1	1	BA21	TXNDC5	0.0303828	3.71117	1	1	1	BA39	NDUFA8	0.0272754	0.212908	1	1	1	BA41	GMPS	0.0216841	0.319743	1	1	1	BA44
CUTA	0.0216841	0.566295	1	1	1	BA4	CBSL	0.0216841	15.5383	1	1	1	BA312	C2CD2	0.0237414	0.676799	1	0.75	1	BA21	MSN	0.0303828	0.756085	1	1	1	BA39	MOB1B	0.0340692	11.6182	1	0.889	1	BA41	MSN	0.0216841	0.301427	1	1	1	BA44
RAP1B	0.0216841	0.406555	1	1	1	BA4	MPP2	0.0216841	0.411075	1	1	1	BA312	ESYT2	0.0237414	0.457325	1	1	1	BA21	PDIA4	0.0303828	0.608432	1	1	1	BA39	RPS17	0.0340692	9.34943	1	1	1	BA41	AGTPBP1	0.0241209	11.7389	1	0.778	1	BA44
TRNT1	0.0272754	14.0774	1	0.889	1	BA4	MATR3	0.0216841	0.262974	1	1	1	BA312	MYEF2	0.0237414	0.392569	1	1	1	BA21	RPL23A	0.0303828	0.500249	1	1	1	BA39	FTO	0.0340692	2.90055	1	1	1	BA41	TSG101	0.0242675	4.56545	1	0.778	1	BA44
EXOC5	0.0272754	1.60443	1	1	1	BA4	HNRNPM	0.0216841	0.24848	1	1	1	BA312	PHF24	0.0237414	0.321739	1	1	1	BA21	RAP1B	0.0303828	0.367453	1	1	1	BA39	CTTN	0.0340692	0.291989	1	1	1	BA41	HERC4	0.0269581	12.7121	1	0.778	1	BA44
AKR7A2	0.0272754	0.568618	1	1	1	BA4	DNAJA1	0.0216841	0.185559	1	1	1	BA312	USP14	0.0237414	0.290684	1	1	1	BA21	RNH1	0.0303828	0.317147	1	1	1	BA39	GPHN	0.0340692	0.281873	1	1	1	BA41	CHMP4A	0.0271166	19.9809	1	0.778	1	BA44
SEPTIN4	0.0272754	0.454741	1	1	1	BA4	ATRN	0.0239745	25.1955	1	0.778	1	BA312	VPS35	0.0237414	0.229276	1	1	1	BA21	GARS1	0.0303828	0.112318	1	1	1	BA39	MOBP	0.037878	11.6569	1	0.778	1	BA41	LCP1	0.0272754	1.00569	1	1	1	BA44
DDT	0.0272754	0.418421	1	1	1	BA4	PRKAG2	0.0241209	6.53385	1	0.889	1	BA312	MRPL4	0.0267921	5.83241	1	0.625	1	BA21	CLDND1	0.0383234	7.60926	1	0.75	1	BA39	GIPC1	0.037878	9.1034	1	0.889	1	BA41	ARHGAP35	0.0272754	0.469551	1	1	1	BA44
CNTN2	0.0272754	0.390945	1	1	1	BA4	NAA10	0.0241209	3.68308	1	0.667	1	BA312	RAB22A	0.0267921	3.28366	1	1	1	BA21	CTSB	0.0385612	0.833363	1	1	1	BA39	SERPINB1	0.037878	8.78621	1	1	1	BA41	RELCH	0.0272754	0.368385	1	1	1	BA44
INA	0.0272754	0.345601	1	1	1	BA4	RGN	0.0242675	0.979574	1	0.778	1	BA312	ARFGEF1	0.0299773	16.4356	1	0.875	1	BA21	LGALS1	0.0385612	0.626442	1	1	1	BA39	FKBP15	0.0418353	13.4373	1	0.889	1	BA41	LTA4H	0.0272754	0.271316	1	1	1	BA44
EFHD1	0.0302532	17.7003	1	0.889	1	BA4	DLGAP2	0.0271166	26.4144	1	1	1	BA312	NDUFC2	0.0303828	0.794777	1	1	1	BA21	PTPN23	0.0385612	0.362994	1	1	1	BA39	RPL6	0.0422601	0.320702	1	1	1	BA41	LACTB2	0.0300822	23.073	0.889	0.667	1	BA44
IGSF1	0.0337003	18.0409	0.889	0.556	1	BA4	MCU	0.0272754	4.64153	1	1	1	BA312	KHDRBS1	0.0303828	0.341978	1	1	1	BA21	KTN1	0.0385612	0.310151	1	1	1	BA39	NES	0.00800633	18.5791	1	0.556	1	BA42	PDK1	0.0302532	11.9992	0.889	0.778	1	BA44
MIF	0.0338846	18.9799	1	0.889	1	BA4	THOP1	0.0272754	0.681214	1	1	1	BA312	CADPS	0.0303828	0.293424	1	1	1	BA21	HYOU1	0.0385612	0.269583	1	1	1	BA39	PCK2	0.0104443	7.61221	1	0.889	1	BA42	TMEM256	0.0337003	28.1634	1	0.778	1	BA44
ELAVL3	0.0340692	8.18604	1	1	1	BA4	H2AZ2	0.0272754	0.660138	1	1	1	BA312	CAMKK2	0.0303828	0.285237	1	1	1	BA21	CUTA	0.0385612	0.266224	1	1	1	BA39	HIP1R	0.0104443	0.498694	1	1	1	BA42	HTRA1	0.0338846	8.87996	1	0.778	1	BA44
HCN2	0.0340692	2.99932	1	1	1	BA4	PSIP1	0.0272754	0.609532	1	1	1	BA312	HTT	0.0303828	0.256832	1	1	1	BA21	GBP1	0.0429238	5.24071	1	0.75	1	BA39	OLFM3	0.0118053	11.4076	1	0.778	1	BA42	PNMA8B	0.0338846	4.99087	1	0.889	1	BA44
ANLN	0.0340692	1.37956	1	1	1	BA4	PACSIN2	0.0272754	0.472722	1	1	1	BA312	NDUFB10	0.0303828	0.215957	1	1	1	BA21	TAX1BP1	0.047989	4.70485	1	0.75	1	BA39	CADM3	0.0171182	0.556035	1	1	1	BA42	PLXNC1	0.037878	9.51922	1	1	1	BA44
ENPP6	0.0340692	1.12322	1	1	1	BA4	MAPT	0.0272754	0.314495	1	1	1	BA312	APMAP	0.0303828	0.215947	1	1	1	BA21	PFDN4	0.047989	2.92445	1	0.875	1	BA39	VGF	0.0171182	0.464305	1	1	1	BA42	MYDGF	0.0422601	13.538	1	0.778	1	BA44
API5	0.0340692	1.07693	1	1	1	BA4	SFPQ	0.0272754	0.30584	1	1	1	BA312	FRY	0.038086	16.638	1	0.875	1	BA21	ANXA2	0.0485396	1.46214	1	1	1	BA39	PPP1R3F	0.0192211	1.14314	1	0.889	1	BA42	VIM	0.0422601	0.657124	1	1	1	BA44
PMP2	0.0340692	1.04153	1	1	1	BA4	EIF3K	0.0302532	9.1944	1	0.889	1	BA312	CPSF7	0.0385612	9.71349	1	0.875	1	BA21	STAT1	0.0485396	1.17703	1	1	1	BA39	TMEM167A	0.0215488	6.09192	1	0.889	1	BA42	COPB1	0.0422601	0.511157	1	1	1	BA44
ATP1B1	0.0340692	0.492744	1	1	1	BA4	SRP72	0.0340692	2.40261	1	1	1	BA312	AKT3	0.0385612	1.43449	1	1	1	BA21	CNOT1	0.0485396	1.08431	1	0.875	1	BA39	ARHGAP35	0.0216841	0.736217	1	1	1	BA42	SEC24C	0.0422601	0.480116	1	1	1	BA44
QKI	0.0340692	0.49204	1	1	1	BA4	MTSS2	0.0340692	1.22367	1	1	1	BA312	SCO1	0.0385612	1.17816	1	1	1	BA21	SNRPD2	0.0485396	0.774857	1	1	1	BA39	RAB1A	0.0216841	0.229484	1	1	1	BA42	DST	0.0422601	0.407221	1	1	1	BA44
MPP1	0.0340692	0.255132	1	1	1	BA4	TNC	0.0340692	0.756024	1	1	1	BA312	GRIA2	0.0385612	0.455342	1	1	1	BA21	TPP2	0.0485396	0.314056	1	1	1	BA39	GFOD1	0.0241209	17.2128	1	0.778	1	BA42	ARFGEF3	0.0422601	0.336796	1	1	1	BA44
AKAP1	0.0376799	2.22395	1	0.667	1	BA4	SRSF1	0.0340692	0.377404	1	1	1	BA312	REEP5	0.0385612	0.365943	1	1	1	BA21	NEO1	0.0485396	0.244551	1	1	1	BA39	SLC7A10	0.0269581	21.3504	0.889	0.556	1	BA42	ACTN2	0.0422601	0.314948	1	1	1	BA44
GYS1	0.037878	8.47006	1	0.889	1	BA4	ALDH3A2	0.0340692	0.359595	1	1	1	BA312	ARHGEF7	0.0385612	0.277874	1	1	1	BA21	CANX	0.0485396	0.235154	1	1	1	BA39	VPS18	0.0340692	0.178975	1	1	1	BA42	RPN1	0.0422601	0.210294	1	1	1	BA44
DHRS7	0.0422601	3.93149	1	1	1	BA4	CRYL1	0.0340692	0.347544	1	1	1	BA312	NDUFA4	0.0385612	0.274865	1	1	1	BA21	EEF2	0.0485396	0.214832	1	1	1	BA39	IQSEC3	0.037878	0.113465	1	0.889	1	BA42	MT-ND1	0.046604	15.656	1	0.778	1	BA44
SRPRB	0.0422601	2.37806	1	1	1	BA4	CCAR2	0.0340692	0.341103	1	1	1	BA312	FKBP8	0.0385612	0.246155	1	1	1	BA21	AGAP1	0.00609895	0.668794	1	1	1	BA40	LPCAT1	0.0420476	19.5449	1	0.889	1	BA42	ANKRD29	0.0468311	15.8072	1	0.889	1	BA44
SIRT2	0.0422601	0.821071	1	1	1	BA4	SLC25A12	0.0340692	0.258546	1	1	1	BA312	NDUFB9	0.0385612	0.218578	1	1	1	BA21	MRPL23	0.00701874	12.2528	1	0.778	1	BA40	ARL15	0.0422601	4.40744	1	1	1	BA42	MGRN1	0.00467536	18.77	1	0.889	1	BA45
KCNMA1	0.0422601	0.672474	1	1	1	BA4	PGLS	0.0340692	0.189598	1	1	1	BA312	PPP1R12C	0.0429238	16.7814	1	0.875	1	BA21	PDE4D	0.00806259	17.5939	1	0.778	1	BA40	ADK	0.0422601	3.41414	1	0.889	1	BA42	PCSK1N	0.0047182	0.471126	1	1	1	BA45
TJP2	0.0422601	0.608029	1	1	1	BA4	ZNF207	0.037878	15.6698	1	1	1	BA312	DCAKD	0.0429238	15.024	1	0.875	1	BA21	MROH1	0.00814044	1.30215	1	1	1	BA40	HCFC1	0.0422601	1.26302	1	1	1	BA42	CHMP4B	0.0047182	0.417889	1	1	1	BA45
METTL7A	0.0422601	0.564838	1	1	1	BA4	GMPR	0.037878	6.86501	1	0.889	1	BA312	TRAPPC5	0.0429238	13.5705	0.889	0.75	1	BA21	PLPPR2	0.0106771	10.1049	1	0.778	1	BA40	CPNE5	0.0422601	0.461929	1	1	1	BA42	GAS7	0.00619332	0.679609	1	1	1	BA45
TUBB2A	0.0422601	0.314787	1	1	1	BA4	CLDND1	0.037878	3.7001	0.889	0.667	1	BA312	COPZ1	0.0431799	23.9556	1	0.875	1	BA21	IDH2	0.014138	0.377812	1	1	1	BA40	MARS1	0.0422601	0.459735	1	1	1	BA42	PSMB5	0.00807149	0.530273	1	1	1	BA45
HSPA8	0.0422601	0.139823	1	1	1	BA4	TMX1	0.0418353	15.5122	0.889	0.778	1	BA312	ALG2	0.0431799	17.1489	0.889	0.75	1	BA21	UQCR10	0.0160797	8.33583	1	1	1	BA40								GSTO1	0.00807149	0.231691	1	1	1	BA45
SEZ6L	0.0463772	15.872	1	0.778	1	BA4	SLC7A10	0.0418353	7.09638	1	0.667	1	BA312	NTNG2	0.047989	15.4415	1	0.75	1	BA21	TMED2	0.0208429	10.0371	1	0.778	1	BA40								SERINC1	0.00915373	20.0597	1	0.778	1	BA45
ANKRD34A	0.046604	15.2938	1	0.889	1	BA4	RAE1	0.0420476	4.98484	1	0.667	1	BA312	MYH11	0.0482641	13.6498	1	1	1	BA21	AP2B1	0.0237414	0.199603	1	1	1	BA40								ATXN2L	0.0104443	1.22892	1	1	1	BA45
PPP1CC	0.0468311	19.0188	0.889	0.778	1	BA4	PLCG1	0.0422601	2.66918	1	1	1	BA312	CNK3/IPCEF1	0.0482641	10.5846	1	0.875	1	BA21	FCSK	0.0264196	18.9003	1	0.556	1	BA40								ELAVL4	0.0104443	0.367436	1	1	1	BA45
GLIPR2	0.0468311	10.3645	1	0.889	1	BA4	FUBP1	0.0422601	0.396659	1	1	1	BA312	TMEM121B	0.0482641	10.0087	1	0.875	1	BA21	ATP2C1	0.0266056	12.3858	1	0.556	1	BA40								STIP1	0.0104443	0.350277	1	1	1	BA45
ATP6V1A	0.000573634	0.270133	1	1	1	BA6	HNRNPL	0.0422601	0.38822	1	1	1	BA312	NDUFA13	0.0485396	0.430972	1	1	1	BA21	RCAN2	0.0301799	11.9167	1	0.778	1	BA40								UBE2M	0.0134187	1.1509	1	1	1	BA45
PACS1	0.00147846	0.423261	1	1	1	BA6	MECP2	0.0422601	0.3484	1	1	1	BA312	RAPGEF2	0.0485396	0.401054	1	1	1	BA21	AP2S1	0.0303828	3.65101	1	1	1	BA40								TFAM	0.0134187	0.410699	1	1	1	BA45
AP2B1	0.00147846	0.357235	1	1	1	BA6	PSMA5	0.0422601	0.293961	1	1	1	BA312	COPS4	0.0485396	0.354667	1	1	1	BA21	VAT1L	0.0303828	0.359631	1	1	1	BA40								ABAT	0.0134187	0.263943	1	1	1	BA45
CLTA	0.00267971	0.466984	1	1	1	BA6	HSPA1B	0.0422601	0.289162	1	1	1	BA312	OGDH	0.0485396	0.180027	1	1	1	BA21	IQSEC2	0.0303828	0.226346	1	1	1	BA40								HMGCS1	0.0170039	18.2581	1	1	1	BA45
ACTR2	0.00267971	0.385823	1	1	1	BA6	MACROH2A1	0.0422601	0.241314	1	1	1	BA312	KLC2	0.0485396	0.143812	1	1	1	BA21	EPM2AIP1	0.0431799	15.6639	1	0.889	1	BA40								NRXN1	0.0171182	0.5048	1	1	1	BA45
AP2M1	0.0047182	0.396327	1	1	1	BA6	CPQ	0.046604	11.4269	1	0.778	1	BA312	DKK3	0.00814044	0.786581	1	1	1	BA22	FBXL20	0.0431799	1.26359	1	1	1	BA40								FARSA	0.0171182	0.320263	1	1	1	BA45
PSMA5	0.0047182	0.360475	1	1	1	BA6	RELA	0.046604	10.1981	0.889	0.778	1	BA312	EPB41L2	0.00814044	0.628258	1	1	1	BA22	ZNF428	0.0485396	3.17409	1	1	1	BA40								GLS	0.0171182	0.29679	1	1	1	BA45
ACTN1	0.0047182	0.288236	1	1	1	BA6	GHITM	0.0468311	17.0281	0.889	0.889	1	BA312	IDH1	0.00814044	0.391265	1	1	1	BA22	CALB2	0.0485396	0.495377	1	1	1	BA40								HNRNPC	0.0216841	0.368907	1	1	1	BA45
RPL23A	0.00619332	0.477262	1	1	1	BA6	UQCC2	0.0468311	7.58567	1	0.889	1	BA312	BIN1	0.00814044	0.335977	1	1	1	BA22	ARF3	0.0485396	0.245104	1	1	1	BA40								HNRNPA3	0.0216841	0.317693	1	1	1	BA45
SEPTIN3	0.00619332	0.419503	1	1	1	BA6	ACACA	0.00108625	0.599921	1	1	1	BA4	APP	0.0107734	0.704433	1	1	1	BA22	PFKM	0.0485396	0.191021	1	1	1	BA40								ALDH1A1	0.0216841	0.285363	1	1	1	BA45
GNB5	0.00619332	0.354243	1	1	1	BA6	FSD1	0.00199769	0.431987	1	1	1	BA4	PHGDH	0.0107734	0.431477	1	1	1	BA22															NCAN	0.0216841	0.274193	1	1	1	BA45
ITSN1	0.00619332	0.224543	1	1	1	BA6	ACTN2	0.00267971	0.568627	1	1	1	BA4	NAPEPLD	0.014138	1.08559	1	1	1	BA22															KIF21A	0.0216841	0.206456	1	1	1	BA45
SYNJ1	0.00619332	0.147188	1	1	1	BA6	LSAMP	0.00356863	0.377333	1	1	1	BA4	FLNB	0.014138	0.810273	1	1	1	BA22															DLG2	0.0216841	0.164948	1	1	1	BA45
CALB1	0.00807149	1.31235	1	1	1	BA6	IARS2	0.00356863	0.326668	1	1	1	BA4	QKI	0.014138	0.803138	1	1	1	BA22															TCEAL5	0.0272754	0.967879	1	1	1	BA45
NUCB1	0.00807149	1.20155	1	1	1	BA6	CAPZA2	0.00807149	0.425461	1	1	1	BA4	HNRNPA1	0.014138	0.421603	1	1	1	BA22															RAB11FIP5	0.0272754	0.611798	1	1	1	BA45
ATP6V1F	0.00807149	0.664546	1	1	1	BA6	ME3	0.00807149	0.409416	1	1	1	BA4	STRADA	0.0160797	11.4606	1	0.889	1	BA22															MLF2	0.0272754	0.396209	1	1	1	BA45
HYOU1	0.00807149	0.367982	1	1	1	BA6	ECHS1	0.00807149	0.364172	1	1	1	BA4	AIMP1	0.0183978	0.540939	1	1	1	BA22															PTPRZ1	0.0272754	0.352142	1	1	1	BA45
SH3GL2	0.00807149	0.351848	1	1	1	BA6	HSPA12A	0.00807149	0.235372	1	1	1	BA4	APRT	0.0183978	0.520297	1	1	1	BA22															ALDOC	0.0272754	0.306107	1	1	1	BA45
AMPH	0.00807149	0.242896	1	1	1	BA6	FARSB	0.0104443	0.267288	1	1	1	BA4	DPYSL3	0.0183978	0.311971	1	1	1	BA22															NDUFAF3	0.0337003	15.1862	0.889	0.667	1	BA45
PTPRA	0.0104443	0.857144	1	1	1	BA6	FARSA	0.0104443	0.221905	1	1	1	BA4	MGST1	0.0235701	21.3395	1	1	1	BA22															NUCKS1	0.0340692	3.37213	1	1	1	BA45
NIPSNAP1	0.0104443	0.531944	1	1	1	BA6	NDUFS3	0.0134187	0.306898	1	1	1	BA4	AMBP	0.0235701	10.7587	1	0.778	1	BA22															ERC2	0.0340692	0.978433	1	1	1	BA45
PHPT1	0.0104443	0.474737	1	1	1	BA6	ACLY	0.0134187	0.231344	1	1	1	BA4	DDAH2	0.0237414	0.753077	1	1	1	BA22															RBP1	0.0340692	0.881036	1	1	1	BA45
CYB5R1	0.0104443	0.438342	1	1	1	BA6	SYNJ1	0.0134187	0.194686	1	1	1	BA4	PPFIA3	0.0237414	0.254041	1	1	1	BA22															ACAA2	0.0340692	0.393457	1	1	1	BA45
PIP5K1C	0.0104443	0.324144	1	1	1	BA6	SPATA20	0.0171182	20.4573	1	0.778	1	BA4	G6PD	0.0237414	0.217965	1	1	1	BA22															PTPRN	0.0340692	0.387095	1	1	1	BA45
CAMKV	0.0104443	0.286121	1	1	1	BA6	TACO1	0.0171182	10.3402	1	0.889	1	BA4	PHKA1	0.0266056	12.0622	1	0.778	1	BA22															MATR3	0.0340692	0.277074	1	1	1	BA45
CTNNB1	0.0104443	0.224128	1	1	1	BA6	BCAT1	0.0171182	0.469732	1	1	1	BA4	RPL36AL	0.0301799	5.85414	1	0.778	1	BA22															ATP5PD	0.0340692	0.206709	1	1	1	BA45
CARNS1	0.0134187	3.12136	1	1	1	BA6	GSK3B	0.0171182	0.352072	1	1	1	BA4	JAM3	0.0303828	3.72134	1	1	1	BA22															XRCC5	0.0340692	0.140279	1	1	1	BA45
LNPK	0.0134187	0.385602	1	1	1	BA6	ATPAF1	0.0171182	0.349701	1	1	1	BA4	H2BC7	0.0303828	0.426733	1	1	1	BA22															YBX1	0.037878	2.40043	1	0.778	1	BA45
AP2A2	0.0134187	0.366446	1	1	1	BA6	MAP2	0.0171182	0.288095	1	1	1	BA4	NUBPL	0.0339342	10.7333	1	0.889	1	BA22															DDX19A	0.0422601	14.6896	1	1	1	BA45
ATP6V0D1	0.0134187	0.362189	1	1	1	BA6	ACO2	0.0171182	0.208041	1	1	1	BA4	NUDT2	0.0385612	3.55688	1	1	1	BA22															CDH13	0.0422601	0.517174	1	1	1	BA45
SYT1	0.0134187	0.346144	1	1	1	BA6	ECSIT	0.0192211	14.6127	1	0.889	1	BA4	CLIC4	0.0385612	0.761309	1	1	1	BA22															MPP2	0.0422601	0.485128	1	1	1	BA45
AP3B2	0.0134187	0.27293	1	1	1	BA6	TMX3	0.0216841	0.574095	1	1	1	BA4	BAG3	0.0385612	0.301651	1	1	1	BA22															NDUFB10	0.0422601	0.363906	1	1	1	BA45
L1CAM	0.0134187	0.269047	1	1	1	BA6	TBCA	0.0216841	0.513202	1	1	1	BA4	MECP2	0.0385612	0.198422	1	1	1	BA22															NDUFA2	0.0422601	0.36364	1	1	1	BA45
ATP6V1B2	0.0134187	0.252776	1	1	1	BA6	CHCHD3	0.0216841	0.498092	1	1	1	BA4	CHM	0.0429238	4.90336	1	0.778	1	BA22															RPH3A	0.0422601	0.346596	1	1	1	BA45
COX7B	0.01689	19.8106	1	0.667	1	BA6	NME2	0.0216841	0.352665	1	1	1	BA4	ERC1	0.0431799	3.22624	0.875	0.778	1	BA22															HNRNPUL2	0.0422601	0.276433	1	1	1	BA45
RPS3A	0.0171182	0.564208	1	1	1	BA6	AK5	0.0216841	0.33254	1	1	1	BA4	GC	0.0485396	14.4992	1	0.889	1	BA22															RTN1	0.0422601	0.233381	1	1	1	BA45
PSMA1	0.0171182	0.54305	1	1	1	BA6	PRDX5	0.0216841	0.253302	1	1	1	BA4	RIDA	0.0485396	0.497814	1	1	1	BA22															SEPTIN9	0.0422601	0.224714	1	1	1	BA45
RAB1A	0.0171182	0.468063	1	1	1	BA6	PC	0.0216841	0.240089	1	1	1	BA4	GSN	0.0485396	0.491572	1	1	1	BA22															EPB41L1	0.0422601	0.177245	1	1	1	BA45
PRKCG	0.0171182	0.404073	1	1	1	BA6	LRPPRC	0.0216841	0.236938	1	1	1	BA4	PPA1	0.0485396	0.310073	1	1	1	BA22
ATP6V1C1	0.0171182	0.285774	1	1	1	BA6	SERPINE2	0.0242675	3.0714	1	0.778	1	BA4	PTPRD	0.0485396	0.227472	1	1	1	BA22
PSMC2	0.0171182	0.248454	1	1	1	BA6	TPRG1L	0.0272754	0.414609	1	1	1	BA4
PCCA	0.0171182	0.192616	1	1	1	BA6	OGA	0.0272754	0.364157	1	1	1	BA4
TSPAN15	0.0215488	0.229797	0.778	1	1	BA6	CS	0.0272754	0.316183	1	1	1	BA4
NRXN3	0.0216841	0.576413	1	1	1	BA6	ETFB	0.0272754	0.262495	1	1	1	BA4
GPX4	0.0216841	0.530778	1	1	1	BA6	PLCB1	0.0272754	0.213535	1	1	1	BA4
AGAP2	0.0216841	0.46317	1	1	1	BA6	USP5	0.0272754	0.206742	1	1	1	BA4
MPP6	0.0216841	0.437836	1	1	1	BA6	HSPA4L	0.0272754	0.19727	1	1	1	BA4
LASP1	0.0216841	0.39479	1	1	1	BA6	OLA1	0.0272754	0.181668	1	1	1	BA4
WIPF2	0.0216841	0.376412	1	1	1	BA6	COPS3	0.0340692	0.558061	1	1	1	BA4
MAPT	0.0216841	0.370492	1	1	1	BA6	SPR	0.0340692	0.44928	1	1	1	BA4
RPH3A	0.0216841	0.322761	1	1	1	BA6	PDHX	0.0340692	0.313134	1	1	1	BA4
DBN1	0.0216841	0.321665	1	1	1	BA6	PCMT1	0.0340692	0.254087	1	1	1	BA4
CTPS1	0.0216841	0.300896	1	1	1	BA6	ATP5F1A	0.0340692	0.209781	1	1	1	BA4
TBC1D24	0.0216841	0.29641	1	1	1	BA6	PFKM	0.0340692	0.180956	1	1	1	BA4
CTNNA2	0.0216841	0.267612	1	1	1	BA6	CKMT1B	0.0340692	0.167533	1	1	1	BA4
ABI1	0.0216841	0.241632	1	1	1	BA6	GARS1	0.0340692	0.144848	1	1	1	BA4
NCKAP1	0.0216841	0.201908	1	1	1	BA6	CACNG3	0.037878	10.6129	1	0.889	1	BA4
NSF	0.0216841	0.190968	1	1	1	BA6	CAD	0.0418353	25.9754	1	0.778	1	BA4
MCAM	0.0272754	4.82301	1	1	1	BA6	NUBP2	0.0420476	8.02587	0.889	0.667	1	BA4
UBE2M	0.0272754	1.26135	1	1	1	BA6	ACOT9	0.0422601	0.324623	1	1	1	BA4
TXN	0.0272754	0.853026	1	1	1	BA6	PHB	0.0422601	0.279943	1	1	1	BA4
ATP6AP1	0.0272754	0.396353	1	1	1	BA6	ADAM23	0.0422601	0.268026	1	1	1	BA4
ASAP1	0.0272754	0.3847	1	1	1	BA6	ANKRD34A	0.046604	15.3602	1	0.889	1	BA4
HNRNPL	0.0272754	0.306161	1	1	1	BA6	USP10	0.0468311	4.07441	1	0.889	1	BA4
PCLO	0.0272754	0.297438	1	1	1	BA6
SDHB	0.0272754	0.269817	1	1	1	BA6
CKMT1B	0.0272754	0.249071	1	1	1	BA6
IARS1	0.0272754	0.238582	1	1	1	BA6
VPS35	0.0272754	0.229472	1	1	1	BA6
SRSF4	0.0337003	10.7294	0.889	0.778	1	BA6
CD200	0.0340692	1.9214	1	1	1	BA6
PTRHD1	0.0340692	0.606565	1	1	1	BA6
PSMD13	0.0340692	0.525141	1	1	1	BA6
CAMK2D	0.0340692	0.434643	1	1	1	BA6
PSD3	0.0340692	0.384934	1	1	1	BA6
WDFY1	0.0340692	0.368242	1	1	1	BA6
ACTR3B	0.0340692	0.368078	1	1	1	BA6
ARPC2	0.0340692	0.363362	1	1	1	BA6
AUH	0.0340692	0.295112	1	1	1	BA6
UBE2N	0.0340692	0.231251	1	1	1	BA6
ARF3	0.0340692	0.1922	1	1	1	BA6
CRAT	0.0340692	0.178901	1	1	1	BA6
MAP2	0.0340692	0.166066	1	1	1	BA6
ANK2	0.0340692	0.164064	1	1	1	BA6
NDUFAF4	0.0376799	8.56889	1	0.889	1	BA6
PLXNC1	0.0376799	6.72687	1	0.889	1	BA6
HERC1	0.0420476	15.5571	1	1	1	BA6
DOC2A	0.0422601	5.80439	1	0.889	1	BA6
RAB35	0.0422601	3.91925	1	1	1	BA6
CARMIL2	0.0422601	0.571617	1	1	1	BA6
PSMD6	0.0422601	0.506117	1	1	1	BA6
PURA	0.0422601	0.456382	1	1	1	BA6
LY6H	0.0422601	0.440004	1	1	1	BA6
MAPRE1	0.0422601	0.421855	1	1	1	BA6
LDHA	0.0422601	0.402567	1	1	1	BA6
MLF2	0.0422601	0.396898	1	1	1	BA6
SHANK3	0.0422601	0.355833	1	1	1	BA6
PSMB7	0.0422601	0.321863	1	1	1	BA6
MRAS	0.0422601	0.312749	1	1	1	BA6
GPRIN1	0.0422601	0.295556	1	1	1	BA6
KHDRBS1	0.0422601	0.28229	1	1	1	BA6
ATP6V1E1	0.0422601	0.278932	1	1	1	BA6
CTNND2	0.0422601	0.276914	1	1	1	BA6
STIP1	0.0422601	0.271917	1	1	1	BA6
CHMP4B	0.0422601	0.26566	1	1	1	BA6
DBNL	0.0422601	0.254084	1	1	1	BA6
HGS	0.0422601	0.239793	1	1	1	BA6
PDCD6IP	0.0422601	0.238368	1	1	1	BA6
CLTC	0.0422601	0.20124	1	1	1	BA6
AP1G1	0.0422601	0.177031	1	1	1	BA6
KPNB1	0.0422601	0.170626	1	1	1	BA6
AP2A1	0.0422601	0.170068	1	1	1	BA6
IQSEC1	0.0422601	0.161572	1	1	1	BA6
STRADA	0.046604	8.9334	1	0.889	1	BA6
C1QC	0.0468311	20.6164	0.889	0.778	1	BA6
p<0.05, avg_log2FC >0.1
avg_log2FC >= 5 were bolded

## Sheet: Table S10
Table S10 GO-BP analysis of DEPs between BAs within each functional module in the right hemisphere
BA vs BA	BA	category	ID	Description	Gene Count	pvalue	FDR	qvalue	geneID
BA21 vs BA22	BA21		GO:0050804	modulation of chemical synaptic transmission	6	0.000924321	0.0442347	0.035805	SLC4A10/RASGRF2/PLCB1/PHF24/NTNG2/RAPGEF2
			GO:0033108	mitochondrial respiratory chain complex assembly	6	9.32431e-06	0.00264344	0.00213968	NDUFC2/NDUFB10/SCO1/NDUFB9/NDUFA13
			GO:0045333	cellular respiration	6	1.3661e-05	0.00309831	0.00250787	NDUFC2/NDUFB10/NDUFA4/NDUFB9/NDUFA13/OGDH
	BA22		GO:0006520	cellular amino acid metabolic process	6	2.94869e-05	0.0256648	0.0179185	PHGDH/AIMP1/DDAH2/MECP2/RIDA/PPA1
			GO:0006066	alcohol metabolic process	6	5.74048e-05	0.0256648	0.0179185	DKK3/IDH1/APP/NAPEPLD/G6PD/MECP2
BA41 vs BA42	BA41		/	/	/	/	/	/	/
	BA42		GO:0150063	visual system development	4	0.000415959	0.049053	0.0317948	NES/OLFM3/ARHGAP35/LPCAT1
			GO:0002790	peptide secretion	4	0.000605502	0.049053	0.0317948	PCK2/VGF/TMEM167A/RAB1A
			GO:0023061	signal release	4	0.00113954	0.049053	0.0317948	PCK2/VGF/RAB1A/VPS18
			GO:0009991	response to extracellular stimulus	4	0.00115743	0.049053	0.0317948	PCK2/VGF/ARHGAP35/MARS1
BA39 vs BA40	BA39		GO:0035722	interleukin-12-mediated signaling pathway	4	3.20234e-06	0.00144586	0.00103245	GSTO1/MSN/RAP1B/ANXA2
			GO:0140053	mitochondrial gene expression	5	2.80049e-05	0.0073793	0.00526935	FASTKD2/HSD17B10/MRPL4/HARS1/GARS1
			GO:0034976	response to endoplasmic reticulum stress	5	0.00043407	0.045751	0.0326695	UBXN4/PDIA4/HYOU1/CANX/EEF2
	BA40		/	/	/	/	/	/	/
BA44 vs BA45	BA44	cell size	GO:0022604	regulation of cell morphogenesis	6	3.54287e-05	0.0121164	0.00835132	ANXA1/FLNA/ICAM1/MSN/ARHGAP35/PLXNC1
			GO:0032535	regulation of cellular component size	5	0.000940578	0.0326963	0.0225362	ICAM1/NCK2/MSN/ARHGAP35/ACTN2
			GO:1902115	regulation of organelle assembly	5	3.97612e-05	0.0121164	0.00835132	MSN/TSG101/CHMP4A/LCP1/ARHGAP35
		cytoskeleton	GO:0031334	positive regulation of protein-containing complex assembly	4	0.00182405	0.0484203	0.0333741	ICAM1/NCK2/MSN/LCP1
			GO:0070252	actin-mediated cell contraction	4	0.000107882	0.0175009	0.0120626	FLNA/MYL6/VIM/ACTN2
			GO:0007015	actin filament organization	6	0.000248767	0.022011	0.0151712	FLNA/ICAM1/NCK2/LCP1/ARHGAP35/ACTN2
			GO:0002685	regulation of leukocyte migration	4	0.000827388	0.0326963	0.0225362	ANXA1/ICAM1/SMPD3/MSN
			GO:0007159	leukocyte cell-cell adhesion	5	0.000895929	0.0326963	0.0225362	ASS1/ANXA1/ICAM1/NCK2/MSN
			GO:0002064	epithelial cell development	4	0.000857856	0.0326963	0.0225362	FLNA/ICAM1/MSN/VIM
			GO:0016197	endosomal transport	5	0.000134513	0.0196389	0.0135362	YKT6/VPS51/TSG101/CHMP4A/ACTN2
			GO:0016482	cytosolic transport	4	0.000374261	0.0248373	0.0171193	YKT6/FLNA/VPS51/MSN
			GO:0009064	glutamine family amino acid metabolic process	3	0.00049786	0.0269213	0.0185557	ASS1/PFAS/GMPS
			GO:1901653	cellular response to peptide	5	0.00120281	0.0365856	0.0252169	ASS1/ICAM1/SMPD3/VIM/ACTN2
			GO:0008037	cell recognition	4	0.00130857	0.0383125	0.0264072	IGHG4/NCK2/MSN/ARHGAP35
			GO:0009165	nucleotide biosynthetic process	4	0.00209939	0.0494372	0.034075	PFAS/NAMPT/GMPS/PDK1
			GO:0002286	T cell activation involved in immune response	3	0.00155362	0.0444762	0.0306555	ANXA1/ICAM1/LCP1
	BA45		/	/	/	/	/	/	/
BA4 vs BA6	BA4		GO:0002689	negative regulation of leukocyte chemotaxis	3	1.45642e-05	0.019953	0.0150241	PADI2/DDT/MIF
	BA6	cytoskeleton	GO:0034329	cell junction assembly	10	0.000238789	0.00370127	0.00272027	ACTN1/PTPRA/PIP5K1C/CTNNB1/PCLO/VPS35/SHANK3/CTNND2/DBNL/PDCD6IP
			GO:0007015	actin filament organization	10	0.000287397	0.00403653	0.00296668	ACTR2/ACTN1/DBN1/CTNNA2/ABI1/NCKAP1/ARPC2/CARMIL2/SHANK3/DBNL
			GO:0007018	microtubule-based movement	7	0.00690817	0.0465983	0.0342477	ACTR2/AP3B2/RAB1A/MAPT/MAP2/PURA/KPNB1
			GO:1902903	regulation of supramolecular fiber organization	11	1.38868e-05	0.000451218	0.000331626	ACTR2/MAPT/DBN1/CTNNA2/NCKAP1/ARPC2/MAP2/CARMIL2/MAPRE1/SHANK3/DBNL
			GO:0032970	regulation of actin filament-based process	11	2.20743e-05	0.000622818	0.000457744	ACTR2/PHPT1/DBN1/CTNNA2/NCKAP1/CAMK2D/ARPC2/ANK2/CARMIL2/SHANK3/DBNL
			GO:0032886	regulation of microtubule-based process	6	0.00246553	0.0221796	0.0163011	MAPT/MAP2/MAPRE1/CHMP4B/PDCD6IP/CLTC
		cell size/dev	GO:0032535	regulation of cellular component size	12	2.26603e-06	0.000107242	7.88184e-05	ACTR2/AP2M1/L1CAM/MAPT/DBN1/CTNNA2/NCKAP1/ARPC2/MAP2/CARMIL2/SHANK3/DBNL
			GO:0060284	regulation of cell development	11	0.000159225	0.00270007	0.00198443	ACTR2/CTNNB1/L1CAM/MAPT/DBN1/ATP6AP1/ARPC2/MAP2/PLXNC1/SHANK3/DBNL
			GO:0016049	cell growth	9	0.00207886	0.0195073	0.014337	SH3GL2/CTNNB1/SYT1/L1CAM/MAPT/DBN1/CAMK2D/MAP2/DBNL
			GO:0000910	cytokinesis	5	0.0036887	0.0298524	0.0219402	ACTR2/SEPTIN3/RAB35/CHMP4B/PDCD6IP
			GO:0021953	central nervous system neuron differentiation	5	0.00437245	0.0342404	0.0251652	CTNNB1/MAPT/MAP2/HERC1/SHANK3
			GO:0070997	neuron death	10	4.00388e-05	0.000994521	0.000730929	AP2B1/CTNNB1/PRKCG/AGAP2/MAPT/TBC1D24/UBE2M/VPS35/CD200/CHMP4B
			GO:1990089	response to nerve growth factor	3	0.00334364	0.0276772	0.0203416	SH3GL2/MAPT/RAB35
		synapse, vesicle and transport	GO:0050808	synapse organization	14	1.7368e-07	1.57542e-05	1.15787e-05	ACTR2/ACTN1/ITSN1/CAMKV/L1CAM/MAPT/DBN1/CTNNA2/PCLO/VPS35/SHANK3/CTNND2/DBNL/C1QC
			GO:0099003	vesicle-mediated transport in synapse	10	2.60432e-07	1.95503e-05	1.43686e-05	AP2B1/ITSN1/SYNJ1/SH3GL2/AMPH/PIP5K1C/SYT1/PRKCG/PCLO/DOC2A
			GO:0016050	vesicle organization	9	0.000203898	0.00328804	0.00241656	AP2M1/SYNJ1/SYT1/RAB1A/NSF/CHMP4B/HGS/PDCD6IP/AP1G1
			GO:0051648	vesicle localization	6	0.00230733	0.0211053	0.0155115	SYNJ1/AP3B2/RAB1A/NSF/PCLO/MAP2
			GO:0006836	neurotransmitter transport	7	0.000265537	0.00385331	0.00283202	SYNJ1/PIP5K1C/SYT1/PRKCG/RPH3A/PCLO/DOC2A
			GO:0016482	cytosolic transport	6	0.000493371	0.0061728	0.00453674	ACTR2/VPS35/MAP2/CLTC/AP1G1/AP2A1
			GO:0099111	microtubule-based transport	5	0.00549985	0.0416682	0.0306243	AP3B2/RAB1A/MAPT/MAP2/PURA
			GO:0007034	vacuolar transport	5	0.00228607	0.0209991	0.0154334	ATP6V0D1/VPS35/CHMP4B/HGS/AP1G1
			GO:0000041	transition metal ion transport	8	9.58287e-07	6.13586e-05	4.50959e-05	ATP6V1A/ATP6V1F/ATP6V0D1/ATP6V1B2/ATP6V1C1/ATP6AP1/ATP6V1E1/CLTC
			GO:1902600	proton transmembrane transport	8	4.70699e-06	0.000189761	0.000139466	ATP6V1A/ATP6V1F/ATP6V0D1/ATP6V1B2/COX7B/ATP6V1C1/ATP6AP1/ATP6V1E1
			GO:0048193	Golgi vesicle transport	7	0.00710686	0.047459	0.0348803	HYOU1/RAB1A/NSF/ARF3/ANK2/AP1G1/AP2A1
			GO:0016197	endosomal transport	7	0.000639494	0.00769159	0.00565299	ITSN1/AGAP2/VPS35/RAB35/CHMP4B/HGS/CLTC
			GO:0023061	signal release	10	0.000572733	0.00704429	0.00517725	ITSN1/SYNJ1/PHPT1/PIP5K1C/SYT1/RAB1A/PRKCG/RPH3A/PCLO/DOC2A
			GO:0051047	positive regulation of secretion	7	0.00200698	0.0189965	0.0139616	ITSN1/PHPT1/SYT1/ATP6AP1/HGS/PDCD6IP/AP1G1
			GO:0043112	receptor metabolic process	7	6.86344e-05	0.00138296	0.00101641	AP2B1/CLTA/AP2M1/AP2A2/NSF/CLTC/AP2A1
			GO:0006898	receptor-mediated endocytosis	12	6.42838e-07	4.51438e-05	3.31788e-05	AP2B1/CLTA/AP2M1/ITSN1/HYOU1/SH3GL2/PIP5K1C/AP2A2/DBNL/CLTC/AP1G1/AP2A1
		axon/dendrite	GO:0097061	dendritic spine organization	6	9.78071e-06	0.000327579	0.000240756	ACTR2/DBN1/VPS35/SHANK3/CTNND2/DBNL
			GO:0016358	dendrite development	10	1.44888e-06	7.51004e-05	5.51955e-05	ACTR2/ITSN1/DBN1/CTNNA2/ASAP1/MAP2/SHANK3/CTNND2/DBNL/IQSEC1
			GO:0010975	regulation of neuron projection development	10	0.000252585	0.00379226	0.00278715	ACTR2/L1CAM/MAPT/DBN1/CTNNA2/MAP2/PLXNC1/SHANK3/DBNL/AP2A1
			GO:0031346	positive regulation of cell projection organization	10	4.2055e-05	0.00100609	0.000739429	ACTR2/L1CAM/MAPT/DBN1/NCKAP1/ARPC2/PLXNC1/CARMIL2/DBNL/AP2A1
			GO:0007409	axonogenesis	10	0.000446306	0.00563652	0.0041426	PTPRA/L1CAM/NRXN3/MAPT/DBN1/CTNNA2/MAP2/PLXNC1/SHANK3/DBNL
		protein homeostasis	GO:0051258	protein polymerization	12	1.9998e-07	1.60457e-05	1.17929e-05	ACTR2/GPX4/MAPT/DBN1/CTNNA2/NCKAP1/ARPC2/MAP2/CARMIL2/MAPRE1/CHMP4B/DBNL
			GO:0000209	protein polyubiquitination	8	0.00096189	0.0105759	0.00777285	PSMA5/CTNNB1/PSMA1/PSMC2/PSMD13/UBE2N/PSMD6/PSMB7
			GO:0043687	post-translational protein modification	9	0.000324088	0.00435519	0.00320087	PSMA5/NUCB1/PSMA1/RAB1A/PSMC2/UBE2M/PSMD13/PSMD6/PSMB7
			GO:0043254	regulation of protein-containing complex assembly	12	1.50561e-05	0.000461649	0.000339292	ACTR2/PSMC2/MAPT/DBN1/CTNNA2/NCKAP1/ASAP1/ARPC2/MAP2/CARMIL2/MAPRE1/DBNL
			GO:0072659	protein localization to plasma membrane	7	0.0013463	0.0140235	0.0103066	PACS1/AP2M1/TSPAN15/NSF/VPS35/ANK2/CLTC
			GO:1903828	negative regulation of cellular protein localization	4	0.00461743	0.0357728	0.0262914	AP2M1/MAPT/TXN/CLTC
			GO:0051656	establishment of organelle localization	10	0.000267044	0.00385331	0.00283202	ACTR2/SYNJ1/AP3B2/RAB1A/MAPT/NSF/ATP6AP1/MAP2/CHMP4B/KPNB1
			GO:0010639	negative regulation of organelle organization	7	0.0048338	0.0373163	0.0274258	MAPT/CTNNA2/MAP2/CARMIL2/MAPRE1/SHANK3/CHMP4B
		signaling transduction	GO:0038094	Fc-gamma receptor signaling pathway	5	0.00154952	0.0154217	0.0113343	ACTR2/WIPF2/ABI1/NCKAP1/ARPC2
			GO:0070498	interleukin-1-mediated signaling pathway	7	2.83344e-06	0.000123113	9.04827e-05	PSMA5/PSMA1/PSMC2/PSMD13/UBE2N/PSMD6/PSMB7
			GO:0048013	ephrin receptor signaling pathway	7	8.35377e-07	5.68317e-05	4.17688e-05	AP2B1/ACTR2/AP2M1/ITSN1/AP2A2/ARPC2/AP2A1
			GO:0035567	non-canonical Wnt signaling pathway	12	1.28352e-10	2.54021e-08	1.86694e-08	AP2B1/AP2M1/PSMA5/CTNNB1/AP2A2/PSMA1/PSMC2/PSMD13/PSMD6/PSMB7/CLTC/AP2A1
			GO:0060070	canonical Wnt signaling pathway	8	0.000890735	0.00999551	0.00734626	PSMA5/CTNNB1/PSMA1/PSMC2/PSMD13/PSMD6/PSMB7/CTNND2
			GO:0007265	Ras protein signal transduction	7	0.00425995	0.0336012	0.0246954	NCKAP1/PSD3/RAB35/MRAS/DBNL/KPNB1/IQSEC1
			GO:0002757	immune response-activating signal transduction	14	1.11287e-06	6.54788e-05	4.8124e-05	ACTR2/PSMA5/PHPT1/PSMA1/PSMC2/WIPF2/ABI1/NCKAP1/PSMD13/ARPC2/UBE2N/PSMD6/PSMB7/KHDRBS1
			GO:0050851	antigen receptor-mediated signaling pathway	9	0.000142095	0.00249469	0.00183349	PSMA5/PHPT1/PSMA1/PSMC2/PSMD13/UBE2N/PSMD6/PSMB7/KHDRBS1
			GO:0043312	neutrophil degranulation	9	0.00256725	0.0229054	0.0168345	ACTR2/PSMA5/AP2A2/PSMC2/PSMD13/PSMD6/PSMB7/DBNL/KPNB1
			GO:0007611	learning or memory	7	0.000537412	0.0066854	0.00491348	ACTR2/SYNJ1/CALB1/PRKCG/NRXN3/MAPT/SHANK3
			GO:0019882	antigen processing and presentation	15	9.98119e-12	4.53304e-09	3.33158e-09	AP2B1/CLTA/AP2M1/PSMA5/SH3GL2/AP2A2/PSMA1/PSMC2/PSMD13/RAB35/PSMD6/PSMB7/CLTC/AP1G1/AP2A1
			GO:0010506	regulation of autophagy	9	0.000159441	0.00270007	0.00198443	ATP6V1A/ATP6V0D1/ATP6V1B2/ATP6V1C1/MAPT/VPS35/HERC1/ATP6V1E1/CHMP4B
			GO:0016236	macroautophagy	9	0.000106796	0.00193746	0.00142395	ATP6V1A/ATP6V0D1/ATP6V1B2/RAB1A/ATP6V1C1/VPS35/ATP6V1E1/CHMP4B/HGS
			GO:0032868	response to insulin	9	4.5203e-05	0.00105814	0.000777685	ATP6V1A/ATP6V1F/PTPRA/ATP6V0D1/ATP6V1B2/ATP6V1C1/ATP6AP1/SRSF4/ATP6V1E1
			GO:0070482	response to oxygen levels	11	2.00689e-05	0.000585639	0.000430419	ATP6V1A/PSMA5/HYOU1/ATP6V0D1/PSMA1/PSMC2/ATP6AP1/PSMD13/PSMD6/LDHA/PSMB7
			GO:0036258	multivesicular body assembly	3	0.000755462	0.00874809	0.00642946	CHMP4B/HGS/PDCD6IP
			GO:0043954	cellular component maintenance	3	0.00612561	0.0423348	0.0311142	LNPK/PCLO/VPS35
			GO:0050690	regulation of defense response to virus by virus	6	1.7168e-08	2.19852e-06	1.61581e-06	PACS1/AP2B1/AP2M1/AP2A2/AP1G1/AP2A1
			GO:0006520	cellular amino acid metabolic process	10	3.03638e-05	0.000800307	0.000588191	PSMA5/CARNS1/PSMA1/PSMC2/CTPS1/IARS1/PSMD13/AUH/PSMD6/PSMB7
			GO:1903311	regulation of mRNA metabolic process	9	0.000182558	0.00301082	0.00221282	PSMA5/PSMA1/PSMC2/HNRNPL/SRSF4/PSMD13/PSMD6/PSMB7/KHDRBS1
			GO:0044839	cell cycle G2/M phase transition	8	0.000258078	0.00382201	0.00280901	PSMA5/PSMA1/PSMC2/PSMD13/PSMD6/MAPRE1/PSMB7/KHDRBS1
			GO:0045088	regulation of innate immune response	7	0.00289532	0.0248154	0.0182382	PSMA5/PSMA1/PSMC2/PSMD13/PSMD6/PSMB7/AP1G1
			GO:0006402	mRNA catabolic process	8	0.00189193	0.0179857	0.0132187	PSMA5/RPL23A/RPS3A/PSMA1/PSMC2/PSMD13/PSMD6/PSMB7
			GO:0019068	virion assembly	3	0.00176018	0.0171067	0.0125727	RAB1A/CHMP4B/PDCD6IP
			GO:0010256	endomembrane system organization	9	0.00246292	0.0221796	0.0163011	SYNJ1/SH3GL2/LNPK/RAB1A/ASAP1/ANK2/CHMP4B/HGS/PDCD6IP
			GO:0017157	regulation of exocytosis	9	2.88414e-06	0.000123113	9.04827e-05	SYT1/PRKCG/NSF/ATP6AP1/PCLO/DOC2A/HGS/PDCD6IP/AP1G1
BA4 vs BA3/1/2	BA4	metabolism	GO:0006101	citrate metabolic process	3	2.2091e-07	0.000300217	0.000226026	ACLY/ACO2/CS
			GO:0009165	nucleotide biosynthetic process	8	7.89804e-07	0.000353963	0.00026649	ACACA/ACLY/NME2/AK5/PDHX/ATP5F1A/GARS1/CAD
			GO:0009259	ribonucleotide metabolic process	9	2.97978e-06	0.000674921	0.000508131	ACACA/ACLY/NME2/AK5/PDHX/ATP5F1A/PFKM/CAD/ACOT9
			GO:0015980	energy derivation by oxidation of organic compounds	6	0.000138547	0.00784525	0.0059065	ME3/NDUFS3/GSK3B/ACO2/CS/ETFB
			GO:0006520	cellular amino acid metabolic process	6	0.000354704	0.01515	0.011406	IARS2/FARSB/FARSA/BCAT1/GARS1/CAD
			GO:0006790	sulfur compound metabolic process	6	0.000714162	0.0231713	0.0174451	ACACA/ACLY/PC/PDHX/NUBP2/ACOT9
			GO:0006090	pyruvate metabolic process	4	0.000892278	0.026991	0.0203209	ME3/PC/PDHX/PFKM
			GO:0046034	ATP metabolic process	5	0.00198177	0.0449325	0.0338286	NDUFS3/AK5/OLA1/ATP5F1A/PFKM
			GO:0032543	mitochondrial translation	4	0.000584927	0.0214842	0.0161749	IARS2/TACO1/LRPPRC/GARS1
			GO:0051966	regulation of synaptic transmission, glutamatergic	3	0.00101682	0.0287888	0.0216744	SERPINE2/TPRG1L/CACNG3
			GO:0051262	protein tetramerization	3	0.00173353	0.0436272	0.0328459	ACACA/FARSB/FARSA
			GO:0030308	negative regulation of cell growth	4	0.00193258	0.0449325	0.0338286	NDUFS3/MAP2/SERPINE2/PHB
	BA3/1/2	response to stress	GO:0006979	response to oxidative stress	10	1.24249e-06	0.00227251	0.00170287	PRDX6/PRDX1/HNRNPM/ATRN/PSIP1/MAPT/SFPQ/HSPA1B/MACROH2A1/RELA
			GO:0009266	response to temperature stimulus	7	7.70594e-06	0.00615365	0.00461112	DNAJA1/PSIP1/MAPT/CCAR2/GMPR/RAE1/HSPA1B
			GO:0062197	cellular response to chemical stress	8	1.3458e-05	0.00615365	0.00461112	XRCC6/PRDX6/PRDX1/DNAJA1/MAPT/SFPQ/HSPA1B/RELA
			GO:0008380	RNA splicing	8	0.000134822	0.0189684	0.0142136	PRDX6/HNRNPK/HNRNPM/PSIP1/SFPQ/SRSF1/CCAR2/HNRNPL
		cytoskeleton	GO:0046785	microtubule polymerization	4	0.000105251	0.0177268	0.0132833	MAPT/ZNF207/MECP2/HSPA1B
			GO:0032886	regulation of microtubule-based process	5	0.000770137	0.0343556	0.0257437	RGN/MAPT/RAE1/MECP2/HSPA1B
			GO:0033044	regulation of chromosome organization	6	0.000226258	0.0206723	0.0154904	NAA10/MAPT/SFPQ/ZNF207/MECP2/MACROH2A1
			GO:0007052	mitotic spindle organization	4	0.000541667	0.0291385	0.0218344	ZNF207/RAE1/MECP2/HSPA1B
			GO:0002218	activation of innate immune response	5	0.000107255	0.0177268	0.0132833	XRCC6/MATR3/SFPQ/PSMA5/RELA
			GO:2001233	regulation of apoptotic signaling pathway	7	0.000114247	0.0177268	0.0132833	HNRNPK/DNAJA1/SFPQ/CCAR2/HSPA1B/RELA/GHITM
			GO:0050804	modulation of chemical synaptic transmission	7	0.000289512	0.0206723	0.0154904	CALB1/MPP2/DLGAP2/PACSIN2/MAPT/PLCG1/MECP2
			GO:0046034	ATP metabolic process	6	0.000469252	0.0280537	0.0210215	PRKAG2/SLC25A12/RAE1/HSPA1B/GHITM/UQCC2
FDR <0.05, gene count >2

[truncated: 8 more sheets: Table S11, Table S12, Table S13, Table S14, Table S15, Table S16, Table S17, Table S18]
